# Supplementary material for: Creating Polyploid Escherichia Coli and Its Application in Efficient L‐Threonine Production
Source: Adv Sci (Weinh). 2023 Sep 25;10(31):2302417. doi: 10.1002/advs.202302417 (PMC10625114; doi:10.1002/advs.202302417)
Supplement: Supplementary file 2 — Supplemental Table 5 [file ADVS-10-2302417-s001.xlsx]

## Sheet: Sheet1
Total differently expressed gene with p-value 0.05 and log2 fold change
gene_id	FoldChange	Regulation	Expression_TH_1	Expression_TH_2	Expression_TH_3	Expression_TH-10Z3_1	Expression_TH-103Z_2	Expression_TH-103Z_3	Name	gene_biotype	product	Dbxref	GO	GO_anno	KO	KO_anno
b0019	2.18961	Up	67	58	83	136	104	174	nhaA	protein_coding	product=Na(+):H(+) antiporter NhaA	ASAP:ABE-0000068,ECOCYC:EG10652,EcoGene:EG10652,GeneID:944758	GO:0005886,GO:0005887,GO:0006883,GO:0015385,GO:0036376,GO:0043157,GO:0051453,GO:1901612	plasma membrane|integral component of plasma membrane|cellular sodium ion homeostasis|sodium:proton antiporter activity|sodium ion export across plasma membrane|response to cation stress|regulation of intracellular pH|cardiolipin binding
b0023	6.27956	Up	53	34	24	193	195	149	rpsT	protein_coding	product=30S ribosomal subunit protein S20	ASAP:ABE-0000082,ECOCYC:EG10919,EcoGene:EG10919,GeneID:944759	GO:0003735,GO:0005840,GO:0006412,GO:0019843	structural constituent of ribosome|ribosome|translation|rRNA binding
b0025	3.11244	Up	132	139	134	387	370	355	ribF	protein_coding	product=bifunctional riboflavin kinase/FMN adenylyltransferase	ASAP:ABE-0000091,ECOCYC:EG11079,EcoGene:EG11079,GeneID:949129	GO:0003919,GO:0005524,GO:0006747,GO:0008531,GO:0009231,GO:0009398	FMN adenylyltransferase activity|ATP binding|FAD biosynthetic process|riboflavin kinase activity|riboflavin biosynthetic process|FMN biosynthetic process	ko00740	Riboflavin metabolism
b0026	3.3982	Up	191	219	189	615	633	557	ileS	protein_coding	product=isoleucine--tRNA ligase	ASAP:ABE-0000094,ECOCYC:EG10492,EcoGene:EG10492,GeneID:944761	GO:0000049,GO:0002161,GO:0004822,GO:0005524,GO:0005737,GO:0006428,GO:0008270	tRNA binding|aminoacyl-tRNA editing activity|isoleucine-tRNA ligase activity|ATP binding|cytoplasm|isoleucyl-tRNA aminoacylation|zinc ion binding	ko00970	Aminoacyl-tRNA biosynthesis
b0027	2.1458	Up	133	223	204	391	382	370	lspA	protein_coding	product=lipoprotein signal peptidase	ASAP:ABE-0000096,ECOCYC:EG10548,EcoGene:EG10548,GeneID:944800	GO:0004190,GO:0005886,GO:0016021	aspartic-type endopeptidase activity|plasma membrane|integral component of membrane	ko03060	Protein export
b0029	3.23864	Up	114	85	79	254	238	262	ispH	protein_coding	product=1-hydroxy-2-methyl-2-(E)-butenyl 4-diphosphate reductase	ASAP:ABE-0000103,ECOCYC:EG11081,EcoGene:EG11081,GeneID:944777	GO:0016114,GO:0019288,GO:0046872,GO:0050992,GO:0051539,GO:0051745	terpenoid biosynthetic process|isopentenyl diphosphate biosynthetic process, methylerythritol 4-phosphate pathway|metal ion binding|dimethylallyl diphosphate biosynthetic process|4 iron, 4 sulfur cluster binding|4-hydroxy-3-methylbut-2-en-1-yl diphosphate reductase activity	ko00900	Terpenoid backbone biosynthesis
b0031	4.82697	Up	133	27	31	222	99	315	dapB	protein_coding	product=4-hydroxy-tetrahydrodipicolinate reductase	ASAP:ABE-0000112,ECOCYC:EG10206,EcoGene:EG10206,GeneID:944762	GO:0005737,GO:0008839,GO:0009089,GO:0016726,GO:0019877,GO:0050661,GO:0051287	cytoplasm|4-hydroxy-tetrahydrodipicolinate reductase|lysine biosynthetic process via diaminopimelate|oxidoreductase activity, acting on CH or CH2 groups, NAD or NADP as acceptor|diaminopimelate biosynthetic process|NADP binding|NAD binding	ko01230,ko00261,ko00300	Biosynthesis of amino acids|Monobactam biosynthesis|Lysine biosynthesis
b0033	8.73675	Up	35	8	12	145	84	107	carB	protein_coding	product=carbamoyl phosphate synthetase subunit beta	ASAP:ABE-0000121,ECOCYC:EG10135,EcoGene:EG10135,GeneID:944775	GO:0000050,GO:0000166,GO:0004087,GO:0004088,GO:0005524,GO:0005737,GO:0005829,GO:0005951,GO:0006526,GO:0008652,GO:0016597,GO:0019856,GO:0044205,GO:0046872,GO:0070409	urea cycle|nucleotide binding|carbamoyl-phosphate synthase (ammonia) activity|carbamoyl-phosphate synthase (glutamine-hydrolyzing) activity|ATP binding|cytoplasm|cytosol|carbamoyl-phosphate synthase complex|arginine biosynthetic process|cellular amino acid biosynthetic process 10;|amino acid binding 11;|pyrimidine nucleobase biosynthetic process 12;|'de novo' UMP biosynthetic process 13;|metal io…	ko00250,ko00240	Alanine, aspartate and glutamate metabolism|Pyrimidine metabolism
b0053	2.33099	Up	194	312	287	556	640	509	surA	protein_coding	product=peptidyl-prolyl cis-trans isomerase SurA	ASAP:ABE-0000180,ECOCYC:EG10985,EcoGene:EG10985,GeneID:944812	GO:0003755,GO:0006457,GO:0030288,GO:0042277,GO:0043165,GO:0050821,GO:0051082,GO:0060274	peptidyl-prolyl cis-trans isomerase activity|protein folding|outer membrane-bounded periplasmic space|peptide binding|Gram-negative-bacterium-type cell outer membrane assembly|protein stabilization|unfolded protein binding|maintenance of stationary phase
b0058	2.73503	Up	54	43	51	120	113	107	rluA	protein_coding	product=23S rRNA pseudouridine(746) and tRNA pseudouridine(32) synthase	ASAP:ABE-0000196,ECOCYC:EG12609,EcoGene:EG12609,GeneID:946262	GO:0000455,GO:0001522,GO:0003723,GO:0006364,GO:0008033,GO:0009451,GO:0009982,GO:0031118,GO:0031119,GO:0106029,GO:0120159	enzyme-directed rRNA pseudouridine synthesis|pseudouridine synthesis|RNA binding|rRNA processing|tRNA processing|RNA modification|pseudouridine synthase activity|rRNA pseudouridine synthesis|tRNA pseudouridine synthesis|tRNA pseudouridine synthase activity 10;|rRNA pseudouridine synthase activity 11;
b0059	2.69908	Up	25	18	20	47	50	44	rapA	protein_coding	product=RNA polymerase-binding ATPase and RNAP recycling factor	ASAP:ABE-0000198,ECOCYC:EG11083,EcoGene:EG11083,GeneID:948523	GO:0003677,GO:0004386,GO:0005524,GO:0006355	DNA binding|helicase activity|ATP binding|regulation of transcription, DNA-templated
b0074	2.73405	Up	39	22	23	54	61	67	leuA	protein_coding	product=2-isopropylmalate synthase	ASAP:ABE-0000267,ECOCYC:EG11226,EcoGene:EG11226,GeneID:947465	GO:0003852,GO:0009098	2-isopropylmalate synthase activity|leucine biosynthetic process	ko01230,ko00620,ko00290,ko01210	Biosynthesis of amino acids|Pyruvate metabolism|Valine, leucine and isoleucine biosynthesis|2-Oxocarboxylic acid metabolism
b0081	4.05443	Up	142	76	90	305	332	323	mraZ	protein_coding	product=DNA-binding transcriptional repressor MraZ	ASAP:ABE-0000302,ECOCYC:EG11084,EcoGene:EG11084,GeneID:944810	GO:0000976,GO:0003700,GO:0005737,GO:0009295,GO:0043565,GO:0045892,GO:2000143	transcription regulatory region sequence-specific DNA binding|DNA-binding transcription factor activity|cytoplasm|nucleoid|sequence-specific DNA binding|negative regulation of transcription, DNA-templated|negative regulation of DNA-templated transcription, initiation
b0082	3.70518	Up	120	113	124	375	402	356	rsmH	protein_coding	product=16S rRNA m(4)C1402 methyltransferase	ASAP:ABE-0000304,ECOCYC:EG11085,EcoGene:EG11085,GeneID:944806	GO:0005737,GO:0070475,GO:0071424	cytoplasm|rRNA base methylation|rRNA (cytosine-N4-)-methyltransferase activity
b0083	3.31191	Up	122	120	133	369	368	342	ftsL	protein_coding	product=cell division protein FtsL	ASAP:ABE-0000306,ECOCYC:EG11086,EcoGene:EG11086,GeneID:944803	GO:0005887,GO:0032153,GO:0043093	integral component of plasma membrane|cell division site|FtsZ-dependent cytokinesis
b0084	5.29359	Up	45	43	43	198	205	195	ftsI	protein_coding	product=peptidoglycan DD-transpeptidase FtsI	ASAP:ABE-0000309,ECOCYC:EG10341,EcoGene:EG10341,GeneID:944799	GO:0005887,GO:0008360,GO:0008658,GO:0008955,GO:0009002,GO:0009252,GO:0043093,GO:0071555	integral component of plasma membrane|regulation of cell shape|penicillin binding|peptidoglycan glycosyltransferase activity|serine-type D-Ala-D-Ala carboxypeptidase activity|peptidoglycan biosynthetic process|FtsZ-dependent cytokinesis|cell wall organization	ko00550	Peptidoglycan biosynthesis
b0085	3.5035	Up	88	133	130	365	396	386	murE	protein_coding	product=UDP-N-acetylmuramoyl-L-alanyl-D-glutamate--2%2C6-diaminopimelate ligase	ASAP:ABE-0000311,ECOCYC:EG10621,EcoGene:EG10621,GeneID:944791	GO:0000287,GO:0005524,GO:0005829,GO:0007049,GO:0008360,GO:0008765,GO:0009252,GO:0051301,GO:0071555	magnesium ion binding|ATP binding|cytosol|cell cycle|regulation of cell shape|UDP-N-acetylmuramoylalanyl-D-glutamate-2,6-diaminopimelate ligase activity|peptidoglycan biosynthetic process|cell division|cell wall organization	ko00550,ko00300	Peptidoglycan biosynthesis|Lysine biosynthesis
b0086	3.27526	Up	90	166	146	409	434	424	murF	protein_coding	product=D-alanyl-D-alanine-adding enzyme	ASAP:ABE-0000313,ECOCYC:EG10622,EcoGene:EG10622,GeneID:944813	GO:0005524,GO:0005829,GO:0007049,GO:0008360,GO:0008766,GO:0009252,GO:0047480,GO:0051301,GO:0071555	ATP binding|cytosol|cell cycle|regulation of cell shape|UDP-N-acetylmuramoylalanyl-D-glutamyl-2,6-diaminopimelate-D-alanyl-D-alanine ligase activity|peptidoglycan biosynthetic process|UDP-N-acetylmuramoyl-tripeptide-D-alanyl-D-alanine ligase activity|cell division|cell wall organization	ko00550,ko00300	Peptidoglycan biosynthesis|Lysine biosynthesis
b0087	3.01841	Up	84	138	145	362	321	391	mraY	protein_coding	product=phospho-N-acetylmuramoyl-pentapeptide-transferase	ASAP:ABE-0000316,ECOCYC:EG10604,EcoGene:EG10604,GeneID:944814	GO:0005886,GO:0007049,GO:0008360,GO:0008963,GO:0009252,GO:0016021,GO:0051301,GO:0051992,GO:0071555	plasma membrane|cell cycle|regulation of cell shape|phospho-N-acetylmuramoyl-pentapeptide-transferase activity|peptidoglycan biosynthetic process|integral component of membrane|cell division|UDP-N-acetylmuramoyl-L-alanyl-D-glutamyl-meso-2,6-diaminopimelyl-D-alanyl-D-alanine:undecaprenyl-phosphate transferase activity|cell wall organization	ko00550	Peptidoglycan biosynthesis
b0088	2.26553	Up	180	243	210	446	408	499	murD	protein_coding	product=UDP-N-acetylmuramoyl-L-alanine--D-glutamate ligase	ASAP:ABE-0000318,ECOCYC:EG10620,EcoGene:EG10620,GeneID:944818	GO:0005524,GO:0005737,GO:0007049,GO:0008360,GO:0008764,GO:0009252,GO:0042802,GO:0051301,GO:0071555	ATP binding|cytoplasm|cell cycle|regulation of cell shape|UDP-N-acetylmuramoylalanine-D-glutamate ligase activity|peptidoglycan biosynthetic process|identical protein binding|cell division|cell wall organization	ko00471,ko00550	D-Glutamine and D-glutamate metabolism|Peptidoglycan biosynthesis
b0089	4.10932	Up	141	141	141	533	443	598	ftsW	protein_coding	product=putative lipid II flippase FtsW	ASAP:ABE-0000320,ECOCYC:EG10344,EcoGene:EG10344,GeneID:946322	GO:0005887,GO:0008360,GO:0008955,GO:0009252,GO:0032153,GO:0043093,GO:0071555	integral component of plasma membrane|regulation of cell shape|peptidoglycan glycosyltransferase activity|peptidoglycan biosynthetic process|cell division site|FtsZ-dependent cytokinesis|cell wall organization	ko04112	Cell cycle - Caulobacter
b0090	4.0061	Up	164	171	157	598	517	678	murG	protein_coding	product=N-acetylglucosaminyl transferase	ASAP:ABE-0000322,ECOCYC:EG10623,EcoGene:EG10623,GeneID:946321	GO:0005886,GO:0005975,GO:0007049,GO:0008360,GO:0009252,GO:0030259,GO:0050511,GO:0051301,GO:0051991,GO:0071555	plasma membrane|carbohydrate metabolic process|cell cycle|regulation of cell shape|peptidoglycan biosynthetic process|lipid glycosylation|undecaprenyldiphospho-muramoylpentapeptide beta-N-acetylglucosaminyltransferase activity|cell division|UDP-N-acetyl-D-glucosamine:N-acetylmuramoyl-L-alanyl-D-glutamyl-meso-2,6-diaminopimelyl-D-alanyl-D-alanine-diphosphoundecaprenol 4-beta-N-acetylglucosaminlytr…	ko04112,ko00550	Cell cycle - Caulobacter|Peptidoglycan biosynthesis
b0091	3.4667	Up	208	268	260	786	738	838	murC	protein_coding	product=UDP-N-acetylmuramate--L-alanine ligase	ASAP:ABE-0000324,ECOCYC:EG10619,EcoGene:EG10619,GeneID:946153	GO:0000287,GO:0005524,GO:0005737,GO:0007049,GO:0008360,GO:0008763,GO:0009252,GO:0051301,GO:0071555	magnesium ion binding|ATP binding|cytoplasm|cell cycle|regulation of cell shape|UDP-N-acetylmuramate-L-alanine ligase activity|peptidoglycan biosynthetic process|cell division|cell wall organization	ko00471,ko00550	D-Glutamine and D-glutamate metabolism|Peptidoglycan biosynthesis
b0092	2.57047	Up	336	412	388	888	869	901	ddlB	protein_coding	product=D-alanine--D-alanine ligase B	ASAP:ABE-0000326,ECOCYC:EG10214,EcoGene:EG10214,GeneID:946324	GO:0005524,GO:0005829,GO:0008360,GO:0008716,GO:0009252,GO:0046872,GO:0071555	ATP binding|cytosol|regulation of cell shape|D-alanine-D-alanine ligase activity|peptidoglycan biosynthetic process|metal ion binding|cell wall organization	ko00550,ko00473	Peptidoglycan biosynthesis|D-Alanine metabolism
b0096	3.23917	Up	1502	1859	1466	4868	4813	4463	lpxC	protein_coding	product=UDP-3-O-acyl-N-acetylglucosamine deacetylase	ASAP:ABE-0000336,ECOCYC:EG10265,EcoGene:EG10265,GeneID:944816	GO:0008759,GO:0009245,GO:0046872,GO:0103117	UDP-3-O-[3-hydroxymyristoyl] N-acetylglucosamine deacetylase activity|lipid A biosynthetic process|metal ion binding|UDP-3-O-acyl-N-acetylglucosamine deacetylase activity	ko00540	Lipopolysaccharide biosynthesis
b0097	2.7158	Up	105	86	77	210	199	211	secM	protein_coding	product=SecA translation regulator	ASAP:ABE-0000340,ECOCYC:EG11087,EcoGene:EG11087,GeneID:944831	GO:0005829,GO:0042597,GO:0045182	cytosol|periplasmic space|translation regulator activity	ko03070,ko03060	Bacterial secretion system|Protein export
b0118	3.14099	Up	591	428	368	1087	1371	979	acnB	protein_coding	product=hypothetical protein	ASAP:ABE-0000411,ECOCYC:EG12316,EcoGene:EG12316,GeneID:944864	GO:0003729,GO:0003730,GO:0003994,GO:0005829,GO:0006097,GO:0006099,GO:0006417,GO:0019629,GO:0046872,GO:0047456,GO:0051539	mRNA binding|mRNA 3'-UTR binding|aconitate hydratase activity|cytosol|glyoxylate cycle|tricarboxylic acid cycle|regulation of translation|propionate catabolic process, 2-methylcitrate cycle|metal ion binding|2-methylisocitrate dehydratase activity 10;|4 iron, 4 sulfur cluster binding 11;	ko01200,ko00630,ko00020,ko01210,ko01230,ko00720,ko00640	Carbon metabolism|Glyoxylate and dicarboxylate metabolism|Citrate cycle (TCA cycle)|2-Oxocarboxylic acid metabolism|Biosynthesis of amino acids|Carbon fixation pathways in prokaryotes|Propanoate metabolism
b0125	3.1165	Up	50	34	40	122	63	160	hpt	protein_coding	product=hypoxanthine phosphoribosyltransferase	ASAP:ABE-0000440,ECOCYC:EG20098,EcoGene:EG20098,GeneID:946624	GO:0000166,GO:0004422,GO:0005737,GO:0006166,GO:0032264,GO:0046872,GO:0052657	nucleotide binding|hypoxanthine phosphoribosyltransferase activity|cytoplasm|purine ribonucleoside salvage|IMP salvage|metal ion binding|guanine phosphoribosyltransferase activity	ko00230,ko00983	Purine metabolism|Drug metabolism - other enzymes
b0149	2.61456	Up	42	21	23	55	57	60	mrcB	protein_coding	product=peptidoglycan glycosyltransferase/peptidoglycan DD-transpeptidase MrcB	ASAP:ABE-0000516,ECOCYC:EG10605,EcoGene:EG10605,GeneID:944843	GO:0005886,GO:0005887,GO:0008144,GO:0008360,GO:0008658,GO:0008955,GO:0009002,GO:0009252,GO:0009274,GO:0010165,GO:0016020,GO:0030288,GO:0046677,GO:0071555,GO:0071723	plasma membrane|integral component of plasma membrane|drug binding|regulation of cell shape|penicillin binding|peptidoglycan glycosyltransferase activity|serine-type D-Ala-D-Ala carboxypeptidase activity|peptidoglycan biosynthetic process|peptidoglycan-based cell wall|response to X-ray 10;|membrane 11;|outer membrane-bounded periplasmic space 12;|response to antibiotic 13;|cell wall organization …	ko00550	Peptidoglycan biosynthesis
b0150	2.96932	Up	52	58	49	145	140	140	fhuA	protein_coding	product=ferrichrome outer membrane transporter/phage receptor	ASAP:ABE-0000520,ECOCYC:EG10302,EcoGene:EG10302,GeneID:944856	GO:0005506,GO:0006811,GO:0009279,GO:0015344,GO:0015643,GO:0016021,GO:0019904,GO:0038023,GO:0046790,GO:0048037,GO:0055072	iron ion binding|ion transport|cell outer membrane|siderophore uptake transmembrane transporter activity|toxic substance binding|integral component of membrane|protein domain specific binding|signaling receptor activity|virion binding|cofactor binding 10;|iron ion homeostasis 11;
b0156	4.26421	Up	45	53	56	205	168	243	erpA	protein_coding	product=iron-sulfur cluster insertion protein ErpA	ASAP:ABE-0000538,ECOCYC:EG12332,EcoGene:EG12332,GeneID:944857	GO:0005198,GO:0005506,GO:0016226,GO:0051536,GO:0097428	structural molecule activity|iron ion binding|iron-sulfur cluster assembly|iron-sulfur cluster binding|protein maturation by iron-sulfur cluster transfer
b0161	2.82564	Up	47	28	30	73	82	78	degP	protein_coding	product=periplasmic serine endoprotease DegP	ASAP:ABE-0000551,ECOCYC:EG10463,EcoGene:EG10463,GeneID:947139	GO:0004252,GO:0005886,GO:0006457,GO:0006508,GO:0006515,GO:0006979,GO:0008233,GO:0008236,GO:0009266,GO:0009408,GO:0030288,GO:0042802,GO:0061077	serine-type endopeptidase activity|plasma membrane|protein folding|proteolysis|protein quality control for misfolded or incompletely synthesized proteins|response to oxidative stress|peptidase activity|serine-type peptidase activity|response to temperature stimulus|response to heat 10;|outer membrane-bounded periplasmic space 11;|identical protein binding 12;|chaperone-mediated protein folding 13;	ko02020	Two-component system
b0166	3.90887	Up	212	337	316	1114	1092	950	dapD	protein_coding	product=tetrahydrodipicolinate succinylase	ASAP:ABE-0000565,ECOCYC:EG10207,EcoGene:EG10207,GeneID:944862	GO:0005737,GO:0008666,GO:0009089,GO:0019877	cytoplasm|2,3,4,5-tetrahydropyridine-2,6-dicarboxylate N-succinyltransferase activity|lysine biosynthetic process via diaminopimelate|diaminopimelate biosynthetic process	ko01230,ko00300	Biosynthesis of amino acids|Lysine biosynthesis
b0168	2.46422	Up	143	129	106	264	263	273	map	protein_coding	product=methionine aminopeptidase	ASAP:ABE-0000571,ECOCYC:EG10570,EcoGene:EG10570,GeneID:947882	GO:0005829,GO:0008198,GO:0070006,GO:0070084	cytosol|ferrous iron binding|metalloaminopeptidase activity|protein initiator methionine removal
b4414	2.34646	Up	385	551	417	1004	1077	799	tff	ncRNA		ASAP:ABE-0047239,ECOCYC:G0-8895,EcoGene:EG31135,GeneID:2847773			ko03010	Ribosome
b0170	2.76358	Up	789	535	460	1324	1427	1143	tsf	protein_coding	product=protein chain elongation factor EF-Ts	ASAP:ABE-0000579,ECOCYC:EG11033,EcoGene:EG11033,GeneID:944866	GO:0003746,GO:0005737	translation elongation factor activity|cytoplasm
b0171	2.67574	Up	123	74	66	205	161	207	pyrH	protein_coding	product=UMP kinase	ASAP:ABE-0000582,ECOCYC:EG11539,EcoGene:EG11539,GeneID:944989	GO:0005524,GO:0005737,GO:0033862,GO:0044210	ATP binding|cytoplasm|UMP kinase activity|'de novo' CTP biosynthetic process	ko00240	Pyrimidine metabolism
b0176	3.4077	Up	80	68	66	208	199	219	rseP	protein_coding	product=intramembrane zinc metalloprotease	ASAP:ABE-0000603,ECOCYC:EG12436,EcoGene:EG12436,GeneID:944871	GO:0004222,GO:0005886,GO:0005887,GO:0043856,GO:0045152,GO:0046872	metalloendopeptidase activity|plasma membrane|integral component of plasma membrane|anti-sigma factor antagonist activity|antisigma factor binding|metal ion binding	ko02024,ko04112	Quorum sensing|Cell cycle - Caulobacter
b0177	3.55496	Up	211	226	195	658	687	630	bamA	protein_coding	product=outer membrane protein assembly factor BamA	ASAP:ABE-0000605,ECOCYC:G6093,EcoGene:EG12676,GeneID:944870	GO:0009279,GO:0016021,GO:0043165,GO:0051205	cell outer membrane|integral component of membrane|Gram-negative-bacterium-type cell outer membrane assembly|protein insertion into membrane
b0178	2.36814	Up	989	1053	889	2042	2153	1863	skp	protein_coding	product=periplasmic chaperone Skp	ASAP:ABE-0000608,ECOCYC:EG10455,EcoGene:EG10455,GeneID:944861	GO:0042597,GO:0051082	periplasmic space|unfolded protein binding
b0179	4.83731	Up	290	315	274	1308	1276	1169	lpxD	protein_coding	product=UDP-3-O-(3-hydroxymyristoyl)glucosamine N-acyltransferase	ASAP:ABE-0000610,ECOCYC:EG10316,EcoGene:EG10316,GeneID:944882	GO:0005737,GO:0005829,GO:0009245,GO:0016410,GO:0042802,GO:0043764,GO:0046677,GO:0103118	cytoplasm|cytosol|lipid A biosynthetic process|N-acyltransferase activity|identical protein binding|UDP-3-O-[3-hydroxymyristoyl] glucosamine N-acyltransferase activity|response to antibiotic|UDP-3-O-(R-3-hydroxymyristoyl)-glucosamine N-acyltransferase activity	ko00540	Lipopolysaccharide biosynthesis
b0184	3.54288	Up	60	20	24	88	81	95	dnaE	protein_coding	product=DNA polymerase III subunit alpha	ASAP:ABE-0000624,ECOCYC:EG10238,EcoGene:EG10238,GeneID:944877	GO:0003677,GO:0003887,GO:0005737,GO:0005829,GO:0006260,GO:0044776,GO:0090305	DNA binding|DNA-directed DNA polymerase activity|cytoplasm|cytosol|DNA replication|DNA polymerase III, core complex|nucleic acid phosphodiester bond hydrolysis	ko00230,ko00240,ko03440,ko03030,ko03430	Purine metabolism|Pyrimidine metabolism|Homologous recombination|DNA replication|Mismatch repair
b0185	2.90882	Up	60	36	48	117	104	118	accA	protein_coding	product=acetyl-CoA carboxyltransferase subunit alpha	ASAP:ABE-0000630,ECOCYC:EG11647,EcoGene:EG11647,GeneID:944895	GO:0003989,GO:0005524,GO:0006633,GO:0009317,GO:0016743,GO:2001295	acetyl-CoA carboxylase activity|ATP binding|fatty acid biosynthetic process|acetyl-CoA carboxylase complex|carboxyl- or carbamoyltransferase activity|malonyl-CoA biosynthetic process	ko01200,ko00061,ko00620,ko00253,ko00720,ko00640,ko01212	Carbon metabolism|Fatty acid biosynthesis|Pyruvate metabolism|Tetracycline biosynthesis|Carbon fixation pathways in prokaryotes|Propanoate metabolism|Fatty acid metabolism
b0221	3.5392	Up	69	15	22	73	89	69	fadE	protein_coding	product=acyl-CoA dehydrogenase	ASAP:ABE-0000743,ECOCYC:G6105,EcoGene:EG13145,GeneID:949007	GO:0003995,GO:0005886,GO:0033539,GO:0050660,GO:0052890	acyl-CoA dehydrogenase activity|plasma membrane|fatty acid beta-oxidation using acyl-CoA dehydrogenase|flavin adenine dinucleotide binding|oxidoreductase activity, acting on the CH-CH group of donors, with a flavin as acceptor	ko01212,ko00071	Fatty acid metabolism|Fatty acid degradation
b0242	2.92574	Up	52	46	48	120	123	125	proB	protein_coding	product=glutamate 5-kinase	ASAP:ABE-0000830,ECOCYC:EG10768,EcoGene:EG10768,GeneID:946425	GO:0003723,GO:0004349,GO:0005524,GO:0005737,GO:0055129	RNA binding|glutamate 5-kinase activity|ATP binding|cytoplasm|L-proline biosynthetic process	ko00332,ko01230,ko00330	Carbapenem biosynthesis|Biosynthesis of amino acids|Arginine and proline metabolism
b0325	3.88225	Up	109	31	32	153	147	142	yahK	protein_coding	product=aldehyde reductase%2C NADPH-dependent	ASAP:ABE-0001113,ECOCYC:G6190,EcoGene:EG13595,GeneID:944975	GO:0008106,GO:0008270	alcohol dehydrogenase (NADP+) activity|zinc ion binding
b0331	11.6638	Up	35	6	10	125	130	110	prpB	protein_coding	product=2-methylisocitrate lyase	ASAP:ABE-0001138,ECOCYC:G6196,EcoGene:EG13601,GeneID:944990	GO:0000287,GO:0019629,GO:0046421	magnesium ion binding|propionate catabolic process, 2-methylcitrate cycle|methylisocitrate lyase activity	ko00640	Propanoate metabolism
b0333	18.2886	Up	13	2	3	54	83	58	prpC	protein_coding	product=2-methylcitrate synthase	ASAP:ABE-0001148,ECOCYC:G6198,EcoGene:EG11756,GeneID:947528	GO:0004108,GO:0005759,GO:0005975,GO:0006099,GO:0019679,GO:0050440	citrate (Si)-synthase activity|mitochondrial matrix|carbohydrate metabolic process|tricarboxylic acid cycle|propionate metabolic process, methylcitrate cycle|2-methylcitrate synthase activity	ko00640	Propanoate metabolism
b0401	2.3405	Up	34	55	70	121	100	145	brnQ	protein_coding	product=branched chain amino acid transporter BrnQ	ASAP:ABE-0001394,ECOCYC:EG12168,EcoGene:EG12168,GeneID:945042	GO:0005886,GO:0015658,GO:0016021	plasma membrane|branched-chain amino acid transmembrane transporter activity|integral component of membrane
b0408	2.9108	Up	51	34	36	96	99	90	secD	protein_coding	product=Sec translocon accessory complex subunit SecD	ASAP:ABE-0001417,ECOCYC:EG10938,EcoGene:EG10938,GeneID:949133	GO:0005622,GO:0005886,GO:0006605,GO:0015450,GO:0016021,GO:0043952,GO:0065002	intracellular|plasma membrane|protein targeting|P-P-bond-hydrolysis-driven protein transmembrane transporter activity|integral component of membrane|protein transport by the Sec complex|intracellular protein transmembrane transport	ko03070,ko03060	Bacterial secretion system|Protein export
b0409	2.98085	Up	109	115	117	299	298	304	secF	protein_coding	product=Sec translocon accessory complex subunit SecF	ASAP:ABE-0001419,ECOCYC:EG10940,EcoGene:EG10940,GeneID:949120	GO:0005622,GO:0005886,GO:0006605,GO:0015450,GO:0016021,GO:0043952,GO:0065002	intracellular|plasma membrane|protein targeting|P-P-bond-hydrolysis-driven protein transmembrane transporter activity|integral component of membrane|protein transport by the Sec complex|intracellular protein transmembrane transport	ko03070,ko03060	Bacterial secretion system|Protein export
b0416	2.70214	Up	151	124	103	287	293	275	nusB	protein_coding	product=transcription antitermination protein NusB	ASAP:ABE-0001447,ECOCYC:EG10666,EcoGene:EG10666,GeneID:945054	GO:0003723,GO:0006353,GO:0031564	RNA binding|DNA-templated transcription, termination|transcription antitermination
b0429	2.50657	Up	163	237	183	479	439	461	cyoD	protein_coding	product=cytochrome bo3 ubiquinol oxidase subunit 4	ASAP:ABE-0001487,ECOCYC:EG10181,EcoGene:EG10181,GeneID:944918	GO:0005886,GO:0008827,GO:0015990,GO:0016021	plasma membrane|cytochrome o ubiquinol oxidase activity|electron transport coupled proton transport|integral component of membrane	ko00190	Oxidative phosphorylation
b0430	4.03262	Up	86	139	118	468	424	428	cyoC	protein_coding	product=cytochrome bo3 ubiquinol oxidase subunit 3	ASAP:ABE-0001491,ECOCYC:EG10180,EcoGene:EG10180,GeneID:946897	GO:0004129,GO:0005886,GO:0008827,GO:0016021,GO:0019646	cytochrome-c oxidase activity|plasma membrane|cytochrome o ubiquinol oxidase activity|integral component of membrane|aerobic electron transport chain	ko00190	Oxidative phosphorylation
b0431	5.32425	Up	94	87	79	448	387	366	cyoB	protein_coding	product=cytochrome bo3 ubiquinol oxidase subunit 1	ASAP:ABE-0001493,ECOCYC:EG10179,EcoGene:EG10179,GeneID:945615	GO:0004129,GO:0005886,GO:0009060,GO:0016021,GO:0016682,GO:0020037,GO:0046872,GO:0070469	cytochrome-c oxidase activity|plasma membrane|aerobic respiration|integral component of membrane|oxidoreductase activity, acting on diphenols and related substances as donors, oxygen as acceptor|heme binding|metal ion binding|respiratory chain	ko00190	Oxidative phosphorylation
b0432	5.88282	Up	57	57	55	323	278	269	cyoA	protein_coding	product=cytochrome bo3 ubiquinol oxidase subunit 2	ASAP:ABE-0001495,ECOCYC:EG10178,EcoGene:EG10178,GeneID:945080	GO:0004129,GO:0005507,GO:0005886,GO:0008827,GO:0016021,GO:0070469	cytochrome-c oxidase activity|copper ion binding|plasma membrane|cytochrome o ubiquinol oxidase activity|integral component of membrane|respiratory chain	ko00190	Oxidative phosphorylation
b0436	4.91605	Up	199	110	91	504	517	479	tig	protein_coding	product=trigger factor	ASAP:ABE-0001511,ECOCYC:EG11003,EcoGene:EG11003,GeneID:945081	GO:0003755,GO:0005737,GO:0006457,GO:0007049,GO:0015031,GO:0051301	peptidyl-prolyl cis-trans isomerase activity|cytoplasm|protein folding|cell cycle|protein transport|cell division
b0462	2.57352	Up	99	113	114	241	265	236	acrB	protein_coding	product=multidrug efflux pump RND permease AcrB	ASAP:ABE-0001601,ECOCYC:EG11704,EcoGene:EG11704,GeneID:945108	GO:0005886,GO:0005887,GO:0006855,GO:0015238,GO:0015307,GO:0015562,GO:0016020,GO:0042493,GO:0042802,GO:1990281	plasma membrane|integral component of plasma membrane|drug transmembrane transport|drug transmembrane transporter activity|drug:proton antiporter activity|efflux transmembrane transporter activity|membrane|response to drug|identical protein binding|efflux pump complex 10;
b0474	3.87557	Up	85	23	34	134	99	157	adk	protein_coding	product=adenylate kinase	ASAP:ABE-0001645,ECOCYC:EG10032,EcoGene:EG10032,GeneID:945097	GO:0004017,GO:0005524,GO:0005737,GO:0044209	adenylate kinase activity|ATP binding|cytoplasm|AMP salvage	ko00230	Purine metabolism
b0506	2.4491	Up	127	104	116	234	224	273	allR	protein_coding	product=DNA-binding transcriptional repressor AllR	ASAP:ABE-0001750,ECOCYC:G6276,EcoGene:EG13616,GeneID:945333	GO:0003677,GO:0006355	DNA binding|regulation of transcription, DNA-templated
b0525	2.65923	Up	125	112	90	248	266	218	ppiB	protein_coding	product=peptidyl-prolyl cis-trans isomerase B	ASAP:ABE-0001806,ECOCYC:EG10758,EcoGene:EG10758,GeneID:949038	GO:0003755,GO:0005829,GO:0006457	peptidyl-prolyl cis-trans isomerase activity|cytosol|protein folding
b0565	0.378148	Down	209	61	45	30	17	35	ompT	protein_coding	product=outer membrane protease VII (outer membrane protein 3b)	ASAP:ABE-0001931,ECOCYC:EG10673,EcoGene:EG10673,GeneID:945185	GO:0004175,GO:0004190,GO:0004252,GO:0006508,GO:0009279,GO:0016021,GO:0031230	endopeptidase activity|aspartic-type endopeptidase activity|serine-type endopeptidase activity|proteolysis|cell outer membrane|integral component of membrane|intrinsic component of cell outer membrane
b0623	6.32377	Up	92	248	330	1603	419	2957	cspE	protein_coding	product=transcription antiterminator and regulator of RNA stability	ASAP:ABE-0002142,ECOCYC:EG12179,EcoGene:EG12179,GeneID:947024	GO:0003677,GO:0005737,GO:0006355	DNA binding|cytoplasm|regulation of transcription, DNA-templated
b0631	2.70908	Up	95	133	159	318	326	320	ybeD	protein_coding	product=DUF493 domain-containing protein YbeD	ASAP:ABE-0002162,ECOCYC:EG11592,EcoGene:EG11592,GeneID:945220
b0633	2.80036	Up	78	37	38	119	106	99	rlpA	protein_coding	product=rare lipoprotein RlpA	ASAP:ABE-0002171,ECOCYC:EG10854,EcoGene:EG10854,GeneID:945241	GO:0000270,GO:0005886,GO:0008932,GO:0009279,GO:0016829,GO:0042834,GO:0071555	peptidoglycan metabolic process|plasma membrane|lytic endotransglycosylase activity|cell outer membrane|lyase activity|peptidoglycan binding|cell wall organization
b0634	3.11655	Up	38	14	20	50	52	60	mrdB	protein_coding	product=SEDS family protein MrdB	ASAP:ABE-0002173,ECOCYC:EG10607,EcoGene:EG10607,GeneID:945238	GO:0005887,GO:0008360,GO:0008955,GO:0009252,GO:0051301,GO:0071555	integral component of plasma membrane|regulation of cell shape|peptidoglycan glycosyltransferase activity|peptidoglycan biosynthetic process|cell division|cell wall organization
b0657	2.74163	Up	32	25	29	68	64	68	lnt	protein_coding	product=apolipoprotein N-acyltransferase	ASAP:ABE-0002250,ECOCYC:EG10168,EcoGene:EG10168,GeneID:946201	GO:0005886,GO:0005887,GO:0016410,GO:0042158	plasma membrane|integral component of plasma membrane|N-acyltransferase activity|lipoprotein biosynthetic process
b0658	2.24714	Up	275	321	299	614	603	593	ybeX	protein_coding	product=CorC-HlyC family protein YbeX	ASAP:ABE-0002252,ECOCYC:G6361,EcoGene:EG13654,GeneID:946417	GO:0050660	flavin adenine dinucleotide binding
b0661	2.90118	Up	37	28	28	71	77	74	miaB	protein_coding	product=isopentenyl-adenosine A37 tRNA methylthiolase	ASAP:ABE-0002260,ECOCYC:G6364,EcoGene:EG13657,GeneID:945260	GO:0005737,GO:0006400,GO:0016740,GO:0046872,GO:0051539	cytoplasm|tRNA modification|transferase activity|metal ion binding|4 iron, 4 sulfur cluster binding
b0674	2.63355	Up	47	31	33	82	72	93	asnB	protein_coding	product=asparagine synthetase B	ASAP:ABE-0002292,ECOCYC:EG10092,EcoGene:EG10092,GeneID:945281	GO:0004066,GO:0004071,GO:0005524,GO:0005737,GO:0005829,GO:0006529,GO:0006541,GO:0008652,GO:0009063,GO:0016597,GO:0042802,GO:0070981	asparagine synthase (glutamine-hydrolyzing) activity|aspartate-ammonia ligase activity|ATP binding|cytoplasm|cytosol|asparagine biosynthetic process|glutamine metabolic process|cellular amino acid biosynthetic process|cellular amino acid catabolic process|amino acid binding 10;|identical protein binding 11;|L-asparagine biosynthetic process 12;	ko00250	Alanine, aspartate and glutamate metabolism
b0683	2.11942	Up	317	419	364	707	729	697	fur	protein_coding	product=DNA-binding transcriptional dual regulator Fur	ASAP:ABE-0002327,ECOCYC:EG10359,EcoGene:EG10359,GeneID:945295	GO:0003677,GO:0003700,GO:0005737,GO:0046872	DNA binding|DNA-binding transcription factor activity|cytoplasm|metal ion binding
b0684	2.80776	Up	45	40	35	111	75	120	fldA	protein_coding	product=flavodoxin 1	ASAP:ABE-0002332,ECOCYC:EG10318,EcoGene:EG10318,GeneID:945293	GO:0009055,GO:0010181	electron transfer activity|FMN binding
b0688	2.6299	Up	91	91	82	204	210	187	pgm	protein_coding	product=phosphoglucomutase	ASAP:ABE-0002345,ECOCYC:EG12144,EcoGene:EG12144,GeneID:945271	GO:0000287,GO:0004614,GO:0005829,GO:0006006	magnesium ion binding|phosphoglucomutase activity|cytosol|glucose metabolic process	ko00052,ko00521,ko00230,ko00520,ko00030,ko00500,ko00010	Galactose metabolism|Streptomycin biosynthesis|Purine metabolism|Amino sugar and nucleotide sugar metabolism|Pentose phosphate pathway|Starch and sucrose metabolism|Glycolysis / Gluconeogenesis
b0709	7.97302	Up	40	3	13	85	71	107	dtpD	protein_coding	product=dipeptide:H(+) symporter DtpD	ASAP:ABE-0002420,ECOCYC:G6378,EcoGene:EG13304,GeneID:947368	GO:0005886,GO:0005887,GO:0015031,GO:0015333,GO:0016021,GO:0035673,GO:0042937,GO:0042938,GO:0071916,GO:1904680	plasma membrane|integral component of plasma membrane|protein transport|peptide:proton symporter activity|integral component of membrane|oligopeptide transmembrane transporter activity|tripeptide transmembrane transporter activity|dipeptide transport|dipeptide transmembrane transporter activity|peptide transmembrane transporter activity 10;
b0720	2.51023	Up	712	567	478	1131	1356	1110	gltA	protein_coding	product=citrate synthase	ASAP:ABE-0002451,ECOCYC:EG10402,EcoGene:EG10402,GeneID:945323	GO:0004108,GO:0005829,GO:0006099,GO:0042802	citrate (Si)-synthase activity|cytosol|tricarboxylic acid cycle|identical protein binding	ko01230,ko00020,ko00630,ko01210,ko01200	Biosynthesis of amino acids|Citrate cycle (TCA cycle)|Glyoxylate and dicarboxylate metabolism|2-Oxocarboxylic acid metabolism|Carbon metabolism
b0721	16.8698	Up	68	14	21	369	401	292	sdhC	protein_coding	product=succinate:quinone oxidoreductase%2C membrane protein SdhC	ASAP:ABE-0002460,ECOCYC:EG10933,EcoGene:EG10933,GeneID:945316	GO:0000104,GO:0005886,GO:0006099,GO:0009055,GO:0016021,GO:0045281,GO:0046872	succinate dehydrogenase activity|plasma membrane|tricarboxylic acid cycle|electron transfer activity|integral component of membrane|succinate dehydrogenase complex|metal ion binding	ko00190,ko00020,ko01200,ko00650,ko00720	Oxidative phosphorylation|Citrate cycle (TCA cycle)|Carbon metabolism|Butanoate metabolism|Carbon fixation pathways in prokaryotes
b0722	26.5582	Up	21	13	15	354	396	271	sdhD	protein_coding	product=succinate:quinone oxidoreductase%2C membrane protein SdhD	ASAP:ABE-0002464,ECOCYC:EG10934,EcoGene:EG10934,GeneID:945322	GO:0000104,GO:0005886,GO:0006099,GO:0016021,GO:0020037,GO:0046872	succinate dehydrogenase activity|plasma membrane|tricarboxylic acid cycle|integral component of membrane|heme binding|metal ion binding	ko00190,ko00020,ko01200,ko00650,ko00720	Oxidative phosphorylation|Citrate cycle (TCA cycle)|Carbon metabolism|Butanoate metabolism|Carbon fixation pathways in prokaryotes
b0723	11.4181	Up	61	55	54	543	644	421	sdhA	protein_coding	product=succinate:quinone oxidoreductase%2C FAD binding protein	ASAP:ABE-0002466,ECOCYC:EG10931,EcoGene:EG10931,GeneID:945402	GO:0005886,GO:0006099,GO:0008177,GO:0022900,GO:0050660	plasma membrane|tricarboxylic acid cycle|succinate dehydrogenase (ubiquinone) activity|electron transport chain|flavin adenine dinucleotide binding	ko01200,ko00190,ko00020,ko00650,ko00720	Carbon metabolism|Oxidative phosphorylation|Citrate cycle (TCA cycle)|Butanoate metabolism|Carbon fixation pathways in prokaryotes
b0724	5.15519	Up	122	176	142	688	833	495	sdhB	protein_coding	product=succinate:quinone oxidoreductase%2C iron-sulfur cluster binding protein	ASAP:ABE-0002468,ECOCYC:EG10932,EcoGene:EG10932,GeneID:945300	GO:0005886,GO:0006099,GO:0008177,GO:0009055,GO:0009060,GO:0022904,GO:0046872,GO:0051536,GO:0051537,GO:0051538,GO:0051539	plasma membrane|tricarboxylic acid cycle|succinate dehydrogenase (ubiquinone) activity|electron transfer activity|aerobic respiration|respiratory electron transport chain|metal ion binding|iron-sulfur cluster binding|2 iron, 2 sulfur cluster binding|3 iron, 4 sulfur cluster binding 10;|4 iron, 4 sulfur cluster binding 11;	ko00190,ko00020,ko01200,ko00650,ko00720	Oxidative phosphorylation|Citrate cycle (TCA cycle)|Carbon metabolism|Butanoate metabolism|Carbon fixation pathways in prokaryotes
b0726	5.68814	Up	417	403	309	1519	2321	1431	sucA	protein_coding	product=subunit of E1(0) component of 2-oxoglutarate dehydrogenase	ASAP:ABE-0002478,ECOCYC:EG10979,EcoGene:EG10979,GeneID:945303	GO:0004591,GO:0006096,GO:0006099,GO:0030976	oxoglutarate dehydrogenase (succinyl-transferring) activity|glycolytic process|tricarboxylic acid cycle|thiamine pyrophosphate binding	ko00020,ko01200,ko00380,ko00310	Citrate cycle (TCA cycle)|Carbon metabolism|Tryptophan metabolism|Lysine degradation
b0735	2.07777	Up	389	508	619	1202	588	1349	ybgE	protein_coding	product=cyd operon protein YbgE	ASAP:ABE-0002505,ECOCYC:EG12395,EcoGene:EG12395,GeneID:945326
b0737	3.11859	Up	56	19	22	73	60	90	tolQ	protein_coding	product=Tol-Pal system protein TolQ	ASAP:ABE-0002511,ECOCYC:EG11010,EcoGene:EG11010,GeneID:948900	GO:0005886,GO:0005887,GO:0007049,GO:0016021,GO:0017038,GO:0030313,GO:0032153,GO:0043213,GO:0051301	plasma membrane|integral component of plasma membrane|cell cycle|integral component of membrane|protein import|cell envelope|cell division site|bacteriocin transport|cell division
b0740	2.16038	Up	206	203	214	395	382	405	tolB	protein_coding	product=Tol-Pal system periplasmic protein TolB	ASAP:ABE-0002517,ECOCYC:EG11008,EcoGene:EG11008,GeneID:945429	GO:0007049,GO:0017038,GO:0042597,GO:0051301	cell cycle|protein import|periplasmic space|cell division
b0754	2.22474	Up	1097	817	765	1721	1554	1696	aroG	protein_coding	product=3-deoxy-7-phosphoheptulonate synthase%2C Phe-sensitive	ASAP:ABE-0002560,ECOCYC:EG10079,EcoGene:EG10079,GeneID:945605	GO:0003849,GO:0005737,GO:0005829,GO:0009073,GO:0009423,GO:0042802	3-deoxy-7-phosphoheptulonate synthase activity|cytoplasm|cytosol|aromatic amino acid family biosynthetic process|chorismate biosynthetic process|identical protein binding	ko01230,ko02024,ko00400	Biosynthesis of amino acids|Quorum sensing|Phenylalanine, tyrosine and tryptophan biosynthesis
b0756	2.46444	Up	109	140	141	300	285	302	galM	protein_coding	product=galactose-1-epimerase	ASAP:ABE-0002566,ECOCYC:EG11698,EcoGene:EG11698,GeneID:944943	GO:0004034,GO:0005737,GO:0006006,GO:0030246,GO:0033499	aldose 1-epimerase activity|cytoplasm|glucose metabolic process|carbohydrate binding|galactose catabolic process via UDP-galactose	ko00052,ko00010	Galactose metabolism|Glycolysis / Gluconeogenesis
b0773	5.21742	Up	70	38	39	219	183	203	ybhB	protein_coding	product=putative kinase inhibitor	ASAP:ABE-0002632,ECOCYC:EG11238,EcoGene:EG11238,GeneID:945383	GO:0005737	cytoplasm
b0774	7.65764	Up	26	1	5	46	43	48	bioA	protein_coding	product=adenosylmethionine-8-amino-7-oxononanoate aminotransferase	ASAP:ABE-0002635,ECOCYC:EG10117,EcoGene:EG10117,GeneID:945376	GO:0004015,GO:0005737,GO:0009102,GO:0030170	adenosylmethionine-8-amino-7-oxononanoate transaminase activity|cytoplasm|biotin biosynthetic process|pyridoxal phosphate binding	ko00780	Biotin metabolism
b0777	8.80395	Up	9	1	4	37	23	29	bioC	protein_coding	product=malonyl-acyl carrier protein methyltransferase	ASAP:ABE-0002648,ECOCYC:EG10119,EcoGene:EG10119,GeneID:945388	GO:0009102,GO:0010340,GO:0102130	biotin biosynthetic process|carboxyl-O-methyltransferase activity|malonyl-CoA methyltransferase activity	ko00780	Biotin metabolism
b0781	2.593	Up	45	40	42	97	92	97	moaA	protein_coding	product=GTP 3'%2C8'-cyclase	ASAP:ABE-0002669,ECOCYC:EG11595,EcoGene:EG11595,GeneID:945392	GO:0005525,GO:0006777,GO:0019008,GO:0046872,GO:0051539,GO:0061798,GO:1904047	GTP binding|Mo-molybdopterin cofactor biosynthetic process|molybdopterin synthase complex|metal ion binding|4 iron, 4 sulfur cluster binding|GTP 3',8'-cyclase activity|S-adenosyl-L-methionine binding	ko04122,ko00790	Sulfur relay system|Folate biosynthesis
b0806	2.29755	Up	93	158	136	289	298	250	mcbA	protein_coding	product=DUF1471 domain-containing protein McbA	ASAP:ABE-0002753,ECOCYC:G6415,EcoGene:EG13318,GeneID:947523	GO:0042597	periplasmic space
b0828	2.59646	Up	161	208	238	494	455	507	iaaA	protein_coding	product=isoaspartyl dipeptidase proenzyme	ASAP:ABE-0002828,ECOCYC:EG12407,EcoGene:EG12407,GeneID:945456	GO:0004067,GO:0005737,GO:0008798,GO:0016540,GO:0016787,GO:0051604	asparaginase activity|cytoplasm|beta-aspartyl-peptidase activity|protein autoprocessing|hydrolase activity|protein maturation
b0829	3.70727	Up	102	100	101	338	307	349	gsiA	protein_coding	product=glutathione ABC transporter ATP binding subunit GsiA	ASAP:ABE-0002830,ECOCYC:G6429,EcoGene:EG13472,GeneID:945457	GO:0005524,GO:0005886,GO:0005887,GO:0015833,GO:0016887	ATP binding|plasma membrane|integral component of plasma membrane|peptide transport|ATPase activity	ko02010	ABC transporters
b0830	2.57364	Up	208	161	146	391	346	379	gsiB	protein_coding	product=glutathione ABC transporter periplasmic binding protein	ASAP:ABE-0002832,ECOCYC:G6430,EcoGene:EG13473,GeneID:945459	GO:0006974,GO:0030288,GO:0042938,GO:0043190,GO:1904680	cellular response to DNA damage stimulus|outer membrane-bounded periplasmic space|dipeptide transport|ATP-binding cassette (ABC) transporter complex|peptide transmembrane transporter activity	ko02010	ABC transporters
b0831	2.63484	Up	99	52	72	166	122	194	gsiC	protein_coding	product=glutathione ABC transporter membrane subunit GsiC	ASAP:ABE-0002834,ECOCYC:G6431,EcoGene:EG13474,GeneID:945460	GO:0005886,GO:0016021,GO:0055085	plasma membrane|integral component of membrane|transmembrane transport	ko02010	ABC transporters
b0860	5.54786	Up	55	7	9	78	67	81	artJ	protein_coding	product=L-arginine ABC transporter periplasmic binding protein	ASAP:ABE-0002927,ECOCYC:EG11628,EcoGene:EG11628,GeneID:948981	GO:0004970,GO:0015809,GO:0016020,GO:0016597,GO:0030288,GO:0034618,GO:0042597,GO:0097638	ionotropic glutamate receptor activity|arginine transport|membrane|amino acid binding|outer membrane-bounded periplasmic space|arginine binding|periplasmic space|L-arginine import across plasma membrane	ko02010	ABC transporters
b0861	2.48876	Up	47	43	40	105	86	91	artM	protein_coding	product=L-arginine ABC transporter membrane subunit ArtM	ASAP:ABE-0002931,ECOCYC:EG11627,EcoGene:EG11627,GeneID:949066	GO:0006865,GO:0022857,GO:0043190	amino acid transport|transmembrane transporter activity|ATP-binding cassette (ABC) transporter complex	ko02010	ABC transporters
b0864	3.75382	Up	50	36	36	120	140	112	artP	protein_coding	product=L-arginine ABC transporter ATP binding subunit	ASAP:ABE-0002939,ECOCYC:EG11624,EcoGene:EG11624,GeneID:945489	GO:0005524,GO:0005886,GO:0015426,GO:0055052,GO:0097638	ATP binding|plasma membrane|polar-amino acid-transporting ATPase activity|ATP-binding cassette (ABC) transporter complex, substrate-binding subunit-containing|L-arginine import across plasma membrane	ko02010	ABC transporters
b0894	0.316523	Down	37	17	24	6	4	10	dmsA	protein_coding	product=dimethyl sulfoxide reductase subunit A	ASAP:ABE-0003044,ECOCYC:EG10232,EcoGene:EG10232,GeneID:945508	GO:0009055,GO:0009061,GO:0009389,GO:0009390,GO:0030151,GO:0030288,GO:0031237,GO:0043546,GO:0048037,GO:0051539	electron transfer activity|anaerobic respiration|dimethyl sulfoxide reductase activity|dimethyl sulfoxide reductase complex|molybdenum ion binding|outer membrane-bounded periplasmic space|intrinsic component of periplasmic side of plasma membrane|molybdopterin cofactor binding|cofactor binding|4 iron, 4 sulfur cluster binding 10;	ko00920	Sulfur metabolism
b0895	0.225483	Down	53	55	56	7	11	14	dmsB	protein_coding	product=dimethyl sulfoxide reductase subunit B	ASAP:ABE-0003046,ECOCYC:EG10233,EcoGene:EG10233,GeneID:945507	GO:0009061,GO:0009389,GO:0009390,GO:0031237,GO:0046872,GO:0051539	anaerobic respiration|dimethyl sulfoxide reductase activity|dimethyl sulfoxide reductase complex|intrinsic component of periplasmic side of plasma membrane|metal ion binding|4 iron, 4 sulfur cluster binding	ko00920	Sulfur metabolism
b0896	0.262885	Down	56	53	86	18	11	17	dmsC	protein_coding	product=dimethyl sulfoxide reductase subunit C	ASAP:ABE-0003048,ECOCYC:EG10234,EcoGene:EG10234,GeneID:945502	GO:0005886,GO:0005887,GO:0009061,GO:0009389,GO:0009390,GO:0019645	plasma membrane|integral component of plasma membrane|anaerobic respiration|dimethyl sulfoxide reductase activity|dimethyl sulfoxide reductase complex|anaerobic electron transport chain	ko00920	Sulfur metabolism
Predicted_non_antisense_transcript-24	3.19399	Up	278	257	209	680	693	639
b0911	3.37521	Up	540	411	312	1109	1235	1141	rpsA	protein_coding	product=30S ribosomal subunit protein S1	ASAP:ABE-0003104,ECOCYC:EG10900,EcoGene:EG10900,GeneID:945536	GO:0003723,GO:0003735,GO:0005840,GO:0006412	RNA binding|structural constituent of ribosome|ribosome|translation	ko03010	Ribosome
b0927	2.83868	Up	129	90	75	249	162	319	gloC	protein_coding	product=hydroxyacylglutathione hydrolase GloC	ASAP:ABE-0003147,ECOCYC:G6475,EcoGene:EG13704,GeneID:945551	GO:0004416,GO:0005829,GO:0009636,GO:0019243,GO:0046872	hydroxyacylglutathione hydrolase activity|cytosol|response to toxic substance|methylglyoxal catabolic process to D-lactate via S-lactoyl-glutathione|metal ion binding
b0930	3.2005	Up	107	78	76	227	233	228	asnS	protein_coding	product=asparagine--tRNA ligase	ASAP:ABE-0003162,ECOCYC:EG10094,EcoGene:EG10094,GeneID:945555	GO:0003676,GO:0004816,GO:0005524,GO:0005737,GO:0006421	nucleic acid binding|asparagine-tRNA ligase activity|ATP binding|cytoplasm|asparaginyl-tRNA aminoacylation	ko00970	Aminoacyl-tRNA biosynthesis
b0964	0.24091	Down	65	30	27	8	3	13	yccT	protein_coding	product=DUF2057 domain-containing protein YccT	ASAP:ABE-0003262,ECOCYC:G6498,EcoGene:EG13722,GeneID:945577
b0972	0.129477	Down	120	7	15	4	2	4	hyaA	protein_coding	product=hydrogenase 1 small subunit	ASAP:ABE-0003286,ECOCYC:EG10468,EcoGene:EG10468,GeneID:945579	GO:0006113,GO:0008901,GO:0009055,GO:0009061,GO:0009375,GO:0016020,GO:0016021,GO:0031237,GO:0033748,GO:0044569,GO:0046872,GO:0051538,GO:0051539	fermentation|ferredoxin hydrogenase activity|electron transfer activity|anaerobic respiration|ferredoxin hydrogenase complex|membrane|integral component of membrane|intrinsic component of periplasmic side of plasma membrane|hydrogenase (acceptor) activity|[Ni-Fe] hydrogenase complex 10;|metal ion binding 11;|3 iron, 4 sulfur cluster binding 12;|4 iron, 4 sulfur cluster binding 13;	ko00633	Nitrotoluene degradation
b4518	2.55518	Up	149	645	689	1352	1469	948	ymdF	protein_coding	product=conserved protein YmdF	ASAP:ABE-0285039,ECOCYC:G0-10443,EcoGene:EG14358,GeneID:945598
b1009	0.16578	Down	181	15	29	8	3	9	rutD	protein_coding	product=putative aminoacrylate hydrolase	ASAP:ABE-0003410,ECOCYC:G6520,EcoGene:EG13856,GeneID:946586	GO:0006208,GO:0006212,GO:0016811,GO:0019740	pyrimidine nucleobase catabolic process|uracil catabolic process|hydrolase activity, acting on carbon-nitrogen (but not peptide) bonds, in linear amides|nitrogen utilization	ko00240	Pyrimidine metabolism
b1011	0.230964	Down	52	40	45	11	6	10	rutB	protein_coding	product=peroxyureidoacrylate/ureidoacrylate amidohydrolase	ASAP:ABE-0003414,ECOCYC:G6522,EcoGene:EG13858,GeneID:945699	GO:0006208,GO:0006212,GO:0016811,GO:0019740	pyrimidine nucleobase catabolic process|uracil catabolic process|hydrolase activity, acting on carbon-nitrogen (but not peptide) bonds, in linear amides|nitrogen utilization	ko00240	Pyrimidine metabolism
b1012	0.166405	Down	92	102	108	16	12	18	rutA	protein_coding	product=pyrimidine oxygenase	ASAP:ABE-0003416,ECOCYC:G6523,EcoGene:EG13859,GeneID:945643	GO:0004497,GO:0006212,GO:0016705,GO:0019740	monooxygenase activity|uracil catabolic process|oxidoreductase activity, acting on paired donors, with incorporation or reduction of molecular oxygen|nitrogen utilization	ko00240	Pyrimidine metabolism
b1091	2.55979	Up	65	62	60	130	129	170	fabH	protein_coding	product=beta-ketoacyl-[acyl carrier protein] synthase III	ASAP:ABE-0003696,ECOCYC:EG10277,EcoGene:EG10277,GeneID:946003	GO:0004315,GO:0005829,GO:0006631,GO:0006633,GO:0033818	3-oxoacyl-[acyl-carrier-protein] synthase activity|cytosol|fatty acid metabolic process|fatty acid biosynthetic process|beta-ketoacyl-acyl-carrier-protein synthase III activity	ko00061,ko01212	Fatty acid biosynthesis|Fatty acid metabolism
b1101	4.44545	Up	54	79	72	284	288	274	ptsG	protein_coding	product=glucose-specific PTS enzyme IIBC component	ASAP:ABE-0003722,ECOCYC:EG10787,EcoGene:EG10787,GeneID:945651	GO:0005355,GO:0005886,GO:0008982,GO:0009401,GO:0016021,GO:0016301	glucose transmembrane transporter activity|plasma membrane|protein-N(PI)-phosphohistidine-sugar phosphotransferase activity|phosphoenolpyruvate-dependent sugar phosphotransferase system|integral component of membrane|kinase activity	ko02060,ko00520,ko00010	Phosphotransferase system (PTS)|Amino sugar and nucleotide sugar metabolism|Glycolysis / Gluconeogenesis
b1109	0.235958	Down	513	565	519	109	101	133	ndh	protein_coding	product=NADH:quinone oxidoreductase II	ASAP:ABE-0003746,ECOCYC:EG10649,EcoGene:EG10649,GeneID:946792	GO:0005886,GO:0008137,GO:0009060,GO:0009061,GO:0019646,GO:0030964,GO:0050660,GO:0055070	plasma membrane|NADH dehydrogenase (ubiquinone) activity|aerobic respiration|anaerobic respiration|aerobic electron transport chain|NADH dehydrogenase complex|flavin adenine dinucleotide binding|copper ion homeostasis	ko00190	Oxidative phosphorylation
b1207	2.83506	Up	41	35	31	93	86	81	prs	protein_coding	product=ribose-phosphate diphosphokinase	ASAP:ABE-0004054,ECOCYC:EG10774,EcoGene:EG10774,GeneID:945772	GO:0000287,GO:0002189,GO:0004749,GO:0005524,GO:0005737,GO:0005829,GO:0006015,GO:0006164,GO:0009116,GO:0009156,GO:0009165,GO:0016301,GO:0042301	magnesium ion binding|ribose phosphate diphosphokinase complex|ribose phosphate diphosphokinase activity|ATP binding|cytoplasm|cytosol|5-phosphoribose 1-diphosphate biosynthetic process|purine nucleotide biosynthetic process|nucleoside metabolic process|ribonucleoside monophosphate biosynthetic process 10;|nucleotide biosynthetic process 11;|kinase activity 12;|phosphate ion binding 13;	ko00230,ko01230,ko00030,ko01200	Purine metabolism|Biosynthesis of amino acids|Pentose phosphate pathway|Carbon metabolism
b1241	2.18953	Up	2014	1811	1463	3399	3233	3325	adhE	protein_coding	product=aldehyde-alcohol dehydrogenase	ASAP:ABE-0004164,ECOCYC:EG10031,EcoGene:EG10031,GeneID:945837	GO:0004022,GO:0005829,GO:0006115,GO:0008774,GO:0015976,GO:0016020,GO:0042802,GO:0046872	alcohol dehydrogenase (NAD) activity|cytosol|ethanol biosynthetic process|acetaldehyde dehydrogenase (acetylating) activity|carbon utilization|membrane|identical protein binding|metal ion binding	ko01220,ko00071,ko00626,ko00350,ko00620,ko00650,ko00625,ko00010	Degradation of aromatic compounds|Fatty acid degradation|Naphthalene degradation|Tyrosine metabolism|Pyruvate metabolism|Butanoate metabolism|Chloroalkane and chloroalkene degradation|Glycolysis / Gluconeogenesis
b1286	5.42662	Up	35	12	14	76	79	76	rnb	protein_coding	product=RNase II	ASAP:ABE-0004320,ECOCYC:EG11620,EcoGene:EG11620,GeneID:945864	GO:0003723,GO:0005737,GO:0006402,GO:0008859	RNA binding|cytoplasm|mRNA catabolic process|exoribonuclease II activity
b1287	9.70615	Up	15	3	5	46	50	49	yciW	protein_coding	product=putative oxidoreductase	ASAP:ABE-0004322,ECOCYC:G6640,EcoGene:EG14262,GeneID:945859
b1498	0.270183	Down	39	4	8	2	1	4	ydeN	protein_coding	product=putative sulfatase	ASAP:ABE-0004988,ECOCYC:G6788,EcoGene:EG13796,GeneID:945957	GO:0008484,GO:0030288,GO:0046872	sulfuric ester hydrolase activity|outer membrane-bounded periplasmic space|metal ion binding
b1507	0.278867	Down	45	21	22	6	2	11	hipA	protein_coding	product=serine/threonine kinase HipA	ASAP:ABE-0005022,ECOCYC:EG10443,EcoGene:EG10443,GeneID:946064	GO:0000287,GO:0000976,GO:0001217,GO:0004674,GO:0005524,GO:0005829,GO:0022611,GO:0032993,GO:0036289,GO:0043086,GO:0043565,GO:0044010,GO:0046677	magnesium ion binding|transcription regulatory region sequence-specific DNA binding|bacterial-type RNA polymerase transcriptional repressor activity, sequence-specific DNA binding|protein serine/threonine kinase activity|ATP binding|cytosol|dormancy process|protein-DNA complex|peptidyl-serine autophosphorylation|negative regulation of catalytic activity 10;|sequence-specific DNA binding 11;|singl…
b1521	3.88144	Up	150	61	66	256	264	256	uxaB	protein_coding	product=tagaturonate reductase	ASAP:ABE-0005076,ECOCYC:EG11065,EcoGene:EG11065,GeneID:945542	GO:0005829,GO:0009026,GO:0019698,GO:0051287	cytosol|tagaturonate reductase activity|D-galacturonate catabolic process|NAD binding	ko00040	Pentose and glucuronate interconversions
b1634	2.71743	Up	63	41	43	113	90	134	dtpA	protein_coding	product=dipeptide/tripeptide:H(+) symporter DtpA	ASAP:ABE-0005469,ECOCYC:G6877,EcoGene:EG13939,GeneID:947436	GO:0005886,GO:0005887,GO:0006857,GO:0015031,GO:0015078,GO:0015293,GO:0015333,GO:0016021,GO:0035442,GO:0035443,GO:0035673,GO:0042891,GO:0042895,GO:0042937,GO:0071916,GO:1902600,GO:1904680	plasma membrane|integral component of plasma membrane|oligopeptide transport|protein transport|proton transmembrane transporter activity|symporter activity|peptide:proton symporter activity|integral component of membrane|dipeptide transmembrane transport|tripeptide transmembrane transport 10;|oligopeptide transmembrane transporter activity 11;|antibiotic transport 12;|antibiotic transmembrane tra…
b1729	2.97718	Up	29	12	16	45	36	50	tcyP	protein_coding	product=cystine/sulfocysteine:cation symporter	ASAP:ABE-0005771,ECOCYC:G6934,EcoGene:EG13990,GeneID:946238	GO:0000099,GO:0000101,GO:0005886,GO:0006791,GO:0015184,GO:0015293,GO:0015811,GO:0016021,GO:0033229	sulfur amino acid transmembrane transporter activity|sulfur amino acid transport|plasma membrane|sulfur utilization|L-cystine transmembrane transporter activity|symporter activity|L-cystine transport|integral component of membrane|cysteine transmembrane transporter activity
b1748	0.318254	Down	60	26	46	12	6	16	astC	protein_coding	product=succinylornithine transaminase	ASAP:ABE-0005824,ECOCYC:G6944,EcoGene:EG13999,GeneID:946255	GO:0006593,GO:0019544,GO:0019545,GO:0030170,GO:0043825	ornithine catabolic process|arginine catabolic process to glutamate|arginine catabolic process to succinate|pyridoxal phosphate binding|succinylornithine transaminase activity	ko00330	Arginine and proline metabolism
b1765	0.346469	Down	206	137	171	48	41	61	ydjA	protein_coding	product=putative oxidoreductase	ASAP:ABE-0005875,ECOCYC:EG11134,EcoGene:EG11134,GeneID:945964	GO:0016491	oxidoreductase activity
b1796	0.116663	Down	69	35	58	2	2	13	yoaG	protein_coding	product=DUF1869 domain-containing protein YoaG	ASAP:ABE-0005976,ECOCYC:G6982,EcoGene:EG14305,GeneID:946314
b1797	0.0343554	Down	95	57	62	1	0	4	yeaR	protein_coding	product=DUF1971 domain-containing protein YeaR	ASAP:ABE-0005979,ECOCYC:G6983,EcoGene:EG13504,GeneID:946317
b1851	0.322543	Down	143	38	47	17	10	24	edd	protein_coding	product=phosphogluconate dehydratase	ASAP:ABE-0006166,ECOCYC:EG10257,EcoGene:EG10257,GeneID:946362	GO:0004456,GO:0009255,GO:0019521,GO:0046872,GO:0051539	phosphogluconate dehydratase activity|Entner-Doudoroff pathway through 6-phosphogluconate|D-gluconate metabolic process|metal ion binding|4 iron, 4 sulfur cluster binding	ko01200,ko00030	Carbon metabolism|Pentose phosphate pathway
b1856	2.91071	Up	70	42	47	126	112	139	mepM	protein_coding	product=peptidoglycan DD-endopeptidase MepM	ASAP:ABE-0006189,ECOCYC:EG10013,EcoGene:EG10013,GeneID:946376	GO:0005886,GO:0008237,GO:0016021,GO:0045227,GO:0046872,GO:0071555	plasma membrane|metallopeptidase activity|integral component of membrane|capsule polysaccharide biosynthetic process|metal ion binding|cell wall organization
b2012	5.32858	Up	96	26	40	209	158	233	yeeD	protein_coding	product=putative sulfurtransferase YeeD	ASAP:ABE-0006688,ECOCYC:EG11894,EcoGene:EG11894,GeneID:946539
b2019	3.01072	Up	63	38	41	116	112	112	hisG	protein_coding	product=ATP phosphoribosyltransferase	ASAP:ABE-0006713,ECOCYC:EG10449,EcoGene:EG10449,GeneID:946549	GO:0000105,GO:0000287,GO:0003879,GO:0005524,GO:0005737	histidine biosynthetic process|magnesium ion binding|ATP phosphoribosyltransferase activity|ATP binding|cytoplasm	ko01230,ko00340	Biosynthesis of amino acids|Histidine metabolism
b2093	3.61705	Up	618	64	64	587	296	644	gatB	protein_coding	product=galactitol-specific PTS enzyme IIB component	ASAP:ABE-0006930,ECOCYC:EG12415,EcoGene:EG12415,GeneID:946610	GO:0005829,GO:0008982,GO:0009401,GO:0015796,GO:0019402,GO:0090584	cytosol|protein-N(PI)-phosphohistidine-sugar phosphotransferase activity|phosphoenolpyruvate-dependent sugar phosphotransferase system|galactitol transport|galactitol metabolic process|protein-phosphocysteine-galactitol-phosphotransferase system transporter activity	ko02060,ko00052	Phosphotransferase system (PTS)|Galactose metabolism
b2094	4.42466	Up	348	54	56	454	259	532	gatA	protein_coding	product=galactitol-specific PTS enzyme IIA component	ASAP:ABE-0006932,ECOCYC:EG12414,EcoGene:EG12414,GeneID:946633	GO:0005737,GO:0009401,GO:0016301,GO:0019402	cytoplasm|phosphoenolpyruvate-dependent sugar phosphotransferase system|kinase activity|galactitol metabolic process	ko02060,ko00052	Phosphotransferase system (PTS)|Galactose metabolism
b2095	3.96787	Up	386	188	190	860	588	955	gatZ	protein_coding	product=tagatose-1%2C6-bisphosphate aldolase 2 subunit GatZ	ASAP:ABE-0006934,ECOCYC:G7128,EcoGene:EG12418,GeneID:946641	GO:0003824,GO:0005887,GO:0009401,GO:0019404,GO:2001059	catalytic activity|integral component of plasma membrane|phosphoenolpyruvate-dependent sugar phosphotransferase system|galactitol catabolic process|D-tagatose 6-phosphate catabolic process	ko00052	Galactose metabolism
b2096	4.01942	Up	255	296	265	1031	870	1139	gatY	protein_coding	product=tagatose-1%2C6-bisphosphate aldolase 2 subunit GatY	ASAP:ABE-0006938,ECOCYC:EG12419,EcoGene:EG12419,GeneID:946636	GO:0005829,GO:0008270,GO:0009025,GO:0019404,GO:2001059	cytosol|zinc ion binding|tagatose-bisphosphate aldolase activity|galactitol catabolic process|D-tagatose 6-phosphate catabolic process	ko00052	Galactose metabolism
b2284	2.60782	Up	108	165	131	300	382	277	nuoF	protein_coding	product=NADH:quinone oxidoreductase subunit F	ASAP:ABE-0007545,ECOCYC:EG11774,EcoGene:EG11774,GeneID:946753	GO:0005886,GO:0008137,GO:0009060,GO:0010181,GO:0030964,GO:0045272,GO:0046872,GO:0048038,GO:0051287,GO:0051539	plasma membrane|NADH dehydrogenase (ubiquinone) activity|aerobic respiration|FMN binding|NADH dehydrogenase complex|plasma membrane respiratory chain complex I|metal ion binding|quinone binding|NAD binding|4 iron, 4 sulfur cluster binding 10;	ko00190	Oxidative phosphorylation
b2285	2.21533	Up	83	128	139	231	260	224	nuoE	protein_coding	product=NADH:quinone oxidoreductase subunit E	ASAP:ABE-0007547,ECOCYC:EG12086,EcoGene:EG12086,GeneID:946746	GO:0005886,GO:0008137,GO:0030964,GO:0045272,GO:0046872,GO:0048038,GO:0051537	plasma membrane|NADH dehydrogenase (ubiquinone) activity|NADH dehydrogenase complex|plasma membrane respiratory chain complex I|metal ion binding|quinone binding|2 iron, 2 sulfur cluster binding	ko00190	Oxidative phosphorylation
b2286	4.35059	Up	89	57	60	232	260	212	nuoC	protein_coding	product=NADH:quinone oxidoreductase subunit CD	ASAP:ABE-0007549,ECOCYC:EG12084,EcoGene:EG12084,GeneID:946759	GO:0005886,GO:0008137,GO:0016020,GO:0030964,GO:0045272,GO:0048038,GO:0051287	plasma membrane|NADH dehydrogenase (ubiquinone) activity|membrane|NADH dehydrogenase complex|plasma membrane respiratory chain complex I|quinone binding|NAD binding	ko00190	Oxidative phosphorylation
b2287	3.51674	Up	63	70	73	222	222	201	nuoB	protein_coding	product=NADH:quinone oxidoreductase subunit B	ASAP:ABE-0007551,ECOCYC:EG12083,EcoGene:EG12083,GeneID:946738	GO:0005506,GO:0005886,GO:0008137,GO:0048038,GO:0051539	iron ion binding|plasma membrane|NADH dehydrogenase (ubiquinone) activity|quinone binding|4 iron, 4 sulfur cluster binding	ko00190	Oxidative phosphorylation
b2288	3.46931	Up	69	91	101	285	268	284	nuoA	protein_coding	product=NADH:quinone oxidoreductase subunit A	ASAP:ABE-0007553,ECOCYC:EG12082,EcoGene:EG12082,GeneID:946764	GO:0005886,GO:0008137,GO:0016021,GO:0048038	plasma membrane|NADH dehydrogenase (ubiquinone) activity|integral component of membrane|quinone binding	ko00190	Oxidative phosphorylation
b2378	3.24535	Up	47	16	23	67	58	84	lpxP	protein_coding	product=palmitoleoyl acyltransferase	ASAP:ABE-0007848,ECOCYC:G7241,EcoGene:EG12901,GeneID:946847	GO:0005887,GO:0008951,GO:0009103,GO:0009245,GO:0009409,GO:0036104	integral component of plasma membrane|palmitoleoyl [acyl-carrier-protein]-dependent acyltransferase activity|lipopolysaccharide biosynthetic process|lipid A biosynthetic process|response to cold|Kdo2-lipid A biosynthetic process
b2414	3.97647	Up	647	253	223	1065	1078	994	cysK	protein_coding	product=O-acetylserine sulfhydrylase A	ASAP:ABE-0007957,ECOCYC:EG10192,EcoGene:EG10192,GeneID:946877	GO:0004124,GO:0006535	cysteine synthase activity|cysteine biosynthetic process from serine	ko01200,ko01230,ko00270,ko00920	Carbon metabolism|Biosynthesis of amino acids|Cysteine and methionine metabolism|Sulfur metabolism
b2422	5.39565	Up	314	22	29	327	326	319	cysA	protein_coding	product=sulfate/thiosulfate ABC transporter ATP binding subunit	ASAP:ABE-0007986,ECOCYC:EG10183,EcoGene:EG10183,GeneID:946889	GO:0005524,GO:0008272,GO:0015419,GO:0043190,GO:0102025	ATP binding|sulfate transport|ATPase-coupled sulfate transmembrane transporter activity|ATP-binding cassette (ABC) transporter complex|ATPase-coupled thiosulfate transmembrane transporter activity	ko02010,ko00920	ABC transporters|Sulfur metabolism
b2423	6.1282	Up	114	11	26	174	160	189	cysW	protein_coding	product=sulfate/thiosulfate ABC transporter inner membrane subunit CysW	ASAP:ABE-0007988,ECOCYC:EG10198,EcoGene:EG10198,GeneID:2847743	GO:0005886,GO:0015419,GO:0016021	plasma membrane|ATPase-coupled sulfate transmembrane transporter activity|integral component of membrane	ko02010,ko00920	ABC transporters|Sulfur metabolism
b2424	8.86609	Up	32	8	14	101	103	127	cysU	protein_coding	product=sulfate/thiosulfate ABC transporter inner membrane subunit CysU	ASAP:ABE-0007990,ECOCYC:EG10197,EcoGene:EG10197,GeneID:946882	GO:0005886,GO:0008272,GO:0015419,GO:0016021	plasma membrane|sulfate transport|ATPase-coupled sulfate transmembrane transporter activity|integral component of membrane	ko02010,ko00920	ABC transporters|Sulfur metabolism
b2425	5.3685	Up	38	39	36	167	196	161	cysP	protein_coding	product=thiosulfate/sulfate ABC transporter periplasmic binding protein CysP	ASAP:ABE-0007992,ECOCYC:EG10195,EcoGene:EG10195,GeneID:946883	GO:0006790,GO:0008272,GO:0015419,GO:0015709,GO:0030288,GO:0036173,GO:0043199	sulfur compound metabolic process|sulfate transport|ATPase-coupled sulfate transmembrane transporter activity|thiosulfate transport|outer membrane-bounded periplasmic space|thiosulfate binding|sulfate binding	ko02010,ko00920	ABC transporters|Sulfur metabolism
b2471	0.240431	Down	62	70	84	18	13	17	yffB	protein_coding	product=putative reductase YffB	ASAP:ABE-0008140,ECOCYC:EG11147,EcoGene:EG11147,GeneID:946953	GO:0005829	cytosol
b2477	2.32995	Up	140	134	137	281	271	283	bamC	protein_coding	product=outer membrane protein assembly factor BamC	ASAP:ABE-0008161,ECOCYC:EG10658,EcoGene:EG10658,GeneID:946954	GO:0009986,GO:0042802,GO:0043165,GO:0051205,GO:1990063	cell surface|identical protein binding|Gram-negative-bacterium-type cell outer membrane assembly|protein insertion into membrane|Bam protein complex
b2527	3.34929	Up	39	20	12	67	58	55	hscB	protein_coding	product=co-chaperone for [Fe-S] cluster biosynthesis	ASAP:ABE-0008317,ECOCYC:EG12131,EcoGene:EG12131,GeneID:946995	GO:0001671,GO:0006457,GO:0051087,GO:0051259,GO:0097428	ATPase activator activity|protein folding|chaperone binding|protein complex oligomerization|protein maturation by iron-sulfur cluster transfer
b2530	3.37463	Up	92	63	58	201	191	190	iscS	protein_coding	product=cysteine desulfurase	ASAP:ABE-0008324,ECOCYC:G7325,EcoGene:EG12677,GeneID:947004	GO:0005737,GO:0030170,GO:0031071,GO:0044571,GO:0046872,GO:0051537	cytoplasm|pyridoxal phosphate binding|cysteine desulfurase activity|[2Fe-2S] cluster assembly|metal ion binding|2 iron, 2 sulfur cluster binding	ko00730,ko04122	Thiamine metabolism|Sulfur relay system
b2531	2.78301	Up	59	44	39	116	103	111	iscR	protein_coding	product=DNA-binding transcriptional dual regulator IscR	ASAP:ABE-0008326,ECOCYC:G7326,EcoGene:EG13397,GeneID:945279	GO:0003690,GO:0003700,GO:0005506,GO:0051537	double-stranded DNA binding|DNA-binding transcription factor activity|iron ion binding|2 iron, 2 sulfur cluster binding
b2552	0.232444	Down	98	32	35	10	3	17	hmp	protein_coding	product=nitric oxide dioxygenase	ASAP:ABE-0008396,ECOCYC:EG10456,EcoGene:EG10456,GeneID:947018	GO:0005344,GO:0005504,GO:0005622,GO:0005737,GO:0008941,GO:0009636,GO:0019825,GO:0020037,GO:0032843,GO:0046210,GO:0046872,GO:0051409,GO:0071500,GO:0071949	oxygen carrier activity|fatty acid binding|intracellular|cytoplasm|nitric oxide dioxygenase activity|response to toxic substance|oxygen binding|heme binding|hydroperoxide reductase activity|nitric oxide catabolic process 10;|metal ion binding 11;|response to nitrosative stress 12;|cellular response to nitrosative stress 13;|FAD binding 14;
b2608	2.61753	Up	812	454	313	962	1065	1157	rimM	protein_coding	product=ribosome maturation factor RimM	ASAP:ABE-0008579,ECOCYC:EG11153,EcoGene:EG11153,GeneID:947101	GO:0005840,GO:0006364,GO:0042274,GO:0043022	ribosome|rRNA processing|ribosomal small subunit biogenesis|ribosome binding
b2609	2.72828	Up	550	371	295	817	944	881	rpsP	protein_coding	product=30S ribosomal subunit protein S16	ASAP:ABE-0008583,ECOCYC:EG10915,EcoGene:EG10915,GeneID:947103	GO:0003735,GO:0004519,GO:0005840,GO:0006412	structural constituent of ribosome|endonuclease activity|ribosome|translation	ko03010	Ribosome
b2684	2.99935	Up	88	39	31	118	111	124	mprA	protein_coding	product=DNA-binding transcriptional repressor MprA	ASAP:ABE-0008834,ECOCYC:EG10603,EcoGene:EG10603,GeneID:945282	GO:0003677,GO:0003700,GO:0005829,GO:0006351,GO:0044212,GO:0045892,GO:0046677	DNA binding|DNA-binding transcription factor activity|cytosol|transcription, DNA-templated|transcription regulatory region DNA binding|negative regulation of transcription, DNA-templated|response to antibiotic
b2732	0.140197	Down	70	41	39	5	2	11	ygbA	protein_coding	product=protein YgbA	ASAP:ABE-0008973,ECOCYC:EG11287,EcoGene:EG11287,GeneID:947187
b2750	5.42198	Up	77	12	20	105	120	132	cysC	protein_coding	product=adenylyl-sulfate kinase	ASAP:ABE-0009023,ECOCYC:EG10185,EcoGene:EG10185,GeneID:947221	GO:0000103,GO:0004020,GO:0005524,GO:0070814	sulfate assimilation|adenylylsulfate kinase activity|ATP binding|hydrogen sulfide biosynthetic process	ko00230,ko00920	Purine metabolism|Sulfur metabolism
b2751	7.60895	Up	97	51	52	391	403	373	cysN	protein_coding	product=sulfate adenylyltransferase subunit 1	ASAP:ABE-0009026,ECOCYC:EG10194,EcoGene:EG10194,GeneID:947219	GO:0000103,GO:0003924,GO:0004781,GO:0005524,GO:0005525,GO:0070814	sulfate assimilation|GTPase activity|sulfate adenylyltransferase (ATP) activity|ATP binding|GTP binding|hydrogen sulfide biosynthetic process	ko00230,ko00920,ko00261,ko00450	Purine metabolism|Sulfur metabolism|Monobactam biosynthesis|Selenocompound metabolism
b2752	7.0755	Up	42	34	38	223	231	226	cysD	protein_coding	product=sulfate adenylyltransferase subunit 2	ASAP:ABE-0009029,ECOCYC:EG10186,EcoGene:EG10186,GeneID:947217	GO:0000103,GO:0004781,GO:0005524,GO:0019419,GO:0070814	sulfate assimilation|sulfate adenylyltransferase (ATP) activity|ATP binding|sulfate reduction|hydrogen sulfide biosynthetic process	ko00230,ko00920,ko00261,ko00450	Purine metabolism|Sulfur metabolism|Monobactam biosynthesis|Selenocompound metabolism
b2762	13.8776	Up	140	14	16	404	424	399	cysH	protein_coding	product=phosphoadenosine phosphosulfate reductase	ASAP:ABE-0009057,ECOCYC:EG10189,EcoGene:EG10189,GeneID:947230	GO:0004604,GO:0005737,GO:0019379,GO:0070814	phosphoadenylyl-sulfate reductase (thioredoxin) activity|cytoplasm|sulfate assimilation, phosphoadenylyl sulfate reduction by phosphoadenylyl-sulfate reductase (thioredoxin)|hydrogen sulfide biosynthetic process	ko00920	Sulfur metabolism
b2763	11.5467	Up	121	23	23	379	399	367	cysI	protein_coding	product=sulfite reductase%2C hemoprotein subunit	ASAP:ABE-0009061,ECOCYC:EG10190,EcoGene:EG10190,GeneID:947231	GO:0000103,GO:0004783,GO:0009337,GO:0016002,GO:0019344,GO:0020037,GO:0046872,GO:0050311,GO:0050661,GO:0051539,GO:0070814	sulfate assimilation|sulfite reductase (NADPH) activity|sulfite reductase complex (NADPH)|sulfite reductase activity|cysteine biosynthetic process|heme binding|metal ion binding|sulfite reductase (ferredoxin) activity|NADP binding|4 iron, 4 sulfur cluster binding 10;|hydrogen sulfide biosynthetic process 11;	ko00920	Sulfur metabolism
b2764	9.23639	Up	72	12	14	167	192	166	cysJ	protein_coding	product=sulfite reductase%2C flavoprotein subunit	ASAP:ABE-0009063,ECOCYC:EG10191,EcoGene:EG10191,GeneID:947239	GO:0000103,GO:0004783,GO:0005829,GO:0009337,GO:0010181,GO:0016491,GO:0019344,GO:0042602,GO:0050660,GO:0070401,GO:0070814	sulfate assimilation|sulfite reductase (NADPH) activity|cytosol|sulfite reductase complex (NADPH)|FMN binding|oxidoreductase activity|cysteine biosynthetic process|riboflavin reductase (NADPH) activity|flavin adenine dinucleotide binding|NADP+ binding 10;|hydrogen sulfide biosynthetic process 11;	ko00920	Sulfur metabolism
b4408	0.120362	Down	15009	27536	31587	2844	2228	3991	csrB	ncRNA		ASAP:ABE-0047213,ECOCYC:G0-8785,EcoGene:EG31119,GeneID:2847719
b2818	3.74748	Up	55	17	24	90	78	81	argA	protein_coding	product=N-acetylglutamate synthase	ASAP:ABE-0009245,ECOCYC:EG10063,EcoGene:EG10063,GeneID:947289	GO:0004042,GO:0004358,GO:0005737,GO:0006526,GO:0103045	acetyl-CoA:L-glutamate N-acetyltransferase activity|glutamate N-acetyltransferase activity|cytoplasm|arginine biosynthetic process|methione N-acyltransferase activity	ko01230,ko00220,ko01210	Biosynthesis of amino acids|Arginine biosynthesis|2-Oxocarboxylic acid metabolism
b2890	2.53228	Up	99	83	68	178	186	165	lysS	protein_coding	product=lysine--tRNA ligase%2C constitutive	ASAP:ABE-0009486,ECOCYC:EG10552,EcoGene:EG10552,GeneID:947372	GO:0000287,GO:0003676,GO:0004824,GO:0005524,GO:0005829,GO:0006418,GO:0006430,GO:0016020,GO:0016874	magnesium ion binding|nucleic acid binding|lysine-tRNA ligase activity|ATP binding|cytosol|tRNA aminoacylation for protein translation|lysyl-tRNA aminoacylation|membrane|ligase activity	ko00970	Aminoacyl-tRNA biosynthesis
b2899	3.71124	Up	55	28	44	143	93	152	yqfA	protein_coding	product=hemolysin-III family protein	ASAP:ABE-0009515,ECOCYC:G7512,EcoGene:EG13077,GeneID:947381	GO:0005886,GO:0016021,GO:0019835	plasma membrane|integral component of membrane|cytolysis
b2976	0.284777	Down	322	335	308	48	115	56	glcB	protein_coding	product=malate synthase G	ASAP:ABE-0009767,ECOCYC:EG20080,EcoGene:EG20080,GeneID:948857	GO:0000287,GO:0004474,GO:0005829,GO:0006097,GO:0006099,GO:0009436	magnesium ion binding|malate synthase activity|cytosol|glyoxylate cycle|tricarboxylic acid cycle|glyoxylate catabolic process	ko01200,ko00630,ko00620	Carbon metabolism|Glyoxylate and dicarboxylate metabolism|Pyruvate metabolism
b4467	0.258743	Down	202	221	223	33	67	36	glcF	protein_coding	product=glycolate dehydrogenase%2C putative iron-sulfur subunit	ASAP:ABE-0174097,ECOCYC:G0-8601,EcoGene:EG13291,GeneID:2847717	GO:0019154,GO:0046296,GO:0046872,GO:0051539	glycolate dehydrogenase activity|glycolate catabolic process|metal ion binding|4 iron, 4 sulfur cluster binding	ko00630	Glyoxylate and dicarboxylate metabolism
b4468	0.151672	Down	457	201	188	28	36	25	glcE	protein_coding	product=glycolate dehydrogenase%2C putative FAD-binding subunit	ASAP:ABE-0174098,ECOCYC:G7544,EcoGene:EG12996,GeneID:2847718	GO:0019154,GO:0046296,GO:0071949	glycolate dehydrogenase activity|glycolate catabolic process|FAD binding	ko00630	Glyoxylate and dicarboxylate metabolism
b2979	0.112884	Down	184	253	264	21	26	24	glcD	protein_coding	product=glycolate dehydrogenase%2C putative FAD-linked subunit	ASAP:ABE-0009773,ECOCYC:G7545,EcoGene:EG12997,GeneID:947353	GO:0008891,GO:0009339,GO:0071949	glycolate oxidase activity|glycolate oxidase complex|FAD binding	ko00630	Glyoxylate and dicarboxylate metabolism
b3162	2.45706	Up	443	513	448	983	1045	1076	deaD	protein_coding	product=ATP-dependent RNA helicase DeaD	ASAP:ABE-0010392,ECOCYC:EG10215,EcoGene:EG10215,GeneID:947674	GO:0000027,GO:0003723,GO:0004004,GO:0005524,GO:0005737,GO:0006401,GO:0070417	ribosomal large subunit assembly|RNA binding|ATP-dependent RNA helicase activity|ATP binding|cytoplasm|RNA catabolic process|cellular response to cold	ko03018	RNA degradation
b4685	3.25029	Up	415	354	273	967	923	1001	yrbN	protein_coding	product=uncharacterized protein YrbN	ASAP:ABE-0285228,ECOCYC:G0-10651,EcoGene:EG14490,GeneID:7751619
Predicted_non_antisense_transcript-55	2.86536	Up	537	526	381	1181	1188	1251
b3172	3.26804	Up	42	36	35	120	94	110	argG	protein_coding	product=argininosuccinate synthetase	ASAP:ABE-0010428,ECOCYC:EG10068,EcoGene:EG10068,GeneID:947590	GO:0004055,GO:0005524,GO:0005737,GO:0006526,GO:0042803	argininosuccinate synthase activity|ATP binding|cytoplasm|arginine biosynthetic process|protein homodimerization activity	ko01230,ko00250,ko00220	Biosynthesis of amino acids|Alanine, aspartate and glutamate metabolism|Arginine biosynthesis
b3183	2.64517	Up	114	56	66	146	145	200	obgE	protein_coding	product=GTPase ObgE	ASAP:ABE-0010462,ECOCYC:G7656,EcoGene:EG12795,GeneID:947694	GO:0000287,GO:0003924,GO:0005525,GO:0005737,GO:0042254	magnesium ion binding|GTPase activity|GTP binding|cytoplasm|ribosome biogenesis
b3184	3.14133	Up	45	12	18	56	40	70	yhbE	protein_coding	product=inner membrane protein YhbE	ASAP:ABE-0010464,ECOCYC:EG11499,EcoGene:EG11499,GeneID:947699	GO:0005886,GO:0016021	plasma membrane|integral component of membrane
b3237	2.78524	Up	63	68	53	153	159	136	argR	protein_coding	product=DNA-binding transcriptional dual regulator ArgR	ASAP:ABE-0010620,ECOCYC:EG10070,EcoGene:EG10070,GeneID:947861	GO:0003677,GO:0003700,GO:0005737,GO:0006526,GO:0034618,GO:0051259	DNA binding|DNA-binding transcription factor activity|cytoplasm|arginine biosynthetic process|arginine binding|protein complex oligomerization
b3256	3.48941	Up	73	51	37	145	159	149	accC	protein_coding	product=biotin carboxylase	ASAP:ABE-0010677,ECOCYC:EG10276,EcoGene:EG10276,GeneID:947761	GO:0003989,GO:0004075,GO:0005524,GO:0005737,GO:0005829,GO:0006633,GO:0045717,GO:0046872,GO:2001295	acetyl-CoA carboxylase activity|biotin carboxylase activity|ATP binding|cytoplasm|cytosol|fatty acid biosynthetic process|negative regulation of fatty acid biosynthetic process|metal ion binding|malonyl-CoA biosynthetic process	ko01200,ko00061,ko00620,ko00253,ko00720,ko00640,ko01212	Carbon metabolism|Fatty acid biosynthesis|Pyruvate metabolism|Tetracycline biosynthesis|Carbon fixation pathways in prokaryotes|Propanoate metabolism|Fatty acid metabolism
b3260	2.79075	Up	67	52	39	111	132	118	dusB	protein_coding	product=tRNA-dihydrouridine synthase B	ASAP:ABE-0010700,ECOCYC:EG11311,EcoGene:EG11311,GeneID:947707	GO:0000049,GO:0010181,GO:0017150,GO:0050660	tRNA binding|FMN binding|tRNA dihydrouridine synthase activity|flavin adenine dinucleotide binding
b3294	4.35829	Up	1207	947	769	3364	3962	2951	rplQ	protein_coding	product=50S ribosomal subunit protein L17	ASAP:ABE-0010799,ECOCYC:EG10878,EcoGene:EG10878,GeneID:947784	GO:0003735,GO:0005840,GO:0006412	structural constituent of ribosome|ribosome|translation	ko03010	Ribosome
b3295	3.22379	Up	2446	1745	1341	4567	5301	4321	rpoA	protein_coding	product=RNA polymerase subunit alpha	ASAP:ABE-0010802,ECOCYC:EG10893,EcoGene:EG10893,GeneID:947794	GO:0003677,GO:0003899,GO:0005737,GO:0005829,GO:0006351,GO:0008270,GO:0016020,GO:0046983	DNA binding|DNA-directed 5'-3' RNA polymerase activity|cytoplasm|cytosol|transcription, DNA-templated|zinc ion binding|membrane|protein dimerization activity	ko00230,ko00240,ko03020	Purine metabolism|Pyrimidine metabolism|RNA polymerase
b3296	2.62712	Up	3665	2123	1688	4852	5506	4574	rpsD	protein_coding	product=30S ribosomal subunit protein S4	ASAP:ABE-0010805,ECOCYC:EG10903,EcoGene:EG10903,GeneID:947793	GO:0003735,GO:0006412,GO:0015935,GO:0019843	structural constituent of ribosome|translation|small ribosomal subunit|rRNA binding	ko03010	Ribosome
b3306	2.78993	Up	1059	906	834	2139	2368	2003	rpsH	protein_coding	product=30S ribosomal subunit protein S8	ASAP:ABE-0010829,ECOCYC:EG10907,EcoGene:EG10907,GeneID:947802	GO:0003735,GO:0005840,GO:0006412,GO:0019843	structural constituent of ribosome|ribosome|translation|rRNA binding
Predicted_non_antisense_transcript-61	3.0172	Up	1324	1058	854	2656	2938	2385
b3307	2.80504	Up	1565	1196	931	2773	3109	2482	rpsN	protein_coding	product=30S ribosomal subunit protein S14	ASAP:ABE-0010831,ECOCYC:EG10913,EcoGene:EG10913,GeneID:947801	GO:0003735,GO:0005840,GO:0006412,GO:0019843	structural constituent of ribosome|ribosome|translation|rRNA binding	ko03010	Ribosome
b3308	2.80219	Up	1141	1043	832	2379	2684	1976	rplE	protein_coding	product=50S ribosomal subunit protein L5	ASAP:ABE-0010833,ECOCYC:EG10868,EcoGene:EG10868,GeneID:947800	GO:0000049,GO:0003735,GO:0005840,GO:0006412,GO:0019843	tRNA binding|structural constituent of ribosome|ribosome|translation|rRNA binding	ko03010	Ribosome
b3309	2.96723	Up	1435	1034	852	2608	2940	2301	rplX	protein_coding	product=50S ribosomal subunit protein L24	ASAP:ABE-0010835,ECOCYC:EG10884,EcoGene:EG10884,GeneID:947810	GO:0003735,GO:0005840,GO:0006412,GO:0019843	structural constituent of ribosome|ribosome|translation|rRNA binding	ko03010	Ribosome
b3310	2.79928	Up	898	768	707	1840	2073	1564	rplN	protein_coding	product=50S ribosomal subunit protein L14	ASAP:ABE-0010837,ECOCYC:EG10875,EcoGene:EG10875,GeneID:947809	GO:0003735,GO:0006412,GO:0015934,GO:0019843	structural constituent of ribosome|translation|large ribosomal subunit|rRNA binding
b3315	3.29184	Up	2236	1104	765	3327	3661	2786	rplV	protein_coding	product=50S ribosomal subunit protein L22	ASAP:ABE-0010850,ECOCYC:EG10882,EcoGene:EG10882,GeneID:947813	GO:0003735,GO:0006412,GO:0015934,GO:0019843	structural constituent of ribosome|translation|large ribosomal subunit|rRNA binding
b3316	4.01839	Up	1603	766	576	2870	3178	2486	rpsS	protein_coding	product=30S ribosomal subunit protein S19	ASAP:ABE-0010852,ECOCYC:EG10918,EcoGene:EG10918,GeneID:947811	GO:0003735,GO:0006412,GO:0015935,GO:0019843	structural constituent of ribosome|translation|small ribosomal subunit|rRNA binding	ko03010	Ribosome
b3317	4.58482	Up	937	554	434	2261	2526	1904	rplB	protein_coding	product=50S ribosomal subunit protein L2	ASAP:ABE-0010854,ECOCYC:EG10865,EcoGene:EG10865,GeneID:947820	GO:0003735,GO:0006412,GO:0015934,GO:0016740,GO:0019843	structural constituent of ribosome|translation|large ribosomal subunit|transferase activity|rRNA binding	ko03010	Ribosome
b3318	4.50495	Up	1152	566	410	2323	2586	2048	rplW	protein_coding	product=50S ribosomal subunit protein L23	ASAP:ABE-0010856,ECOCYC:EG10883,EcoGene:EG10883,GeneID:947819	GO:0003735,GO:0005840,GO:0006412,GO:0019843	structural constituent of ribosome|ribosome|translation|rRNA binding
b3319	4.65752	Up	773	487	346	1982	2138	1636	rplD	protein_coding	product=50S ribosomal subunit protein L4	ASAP:ABE-0010858,ECOCYC:EG10867,EcoGene:EG10867,GeneID:947818	GO:0003735,GO:0005840,GO:0006412,GO:0019843	structural constituent of ribosome|ribosome|translation|rRNA binding	ko03010	Ribosome
b3320	4.90451	Up	896	520	428	2350	2539	1975	rplC	protein_coding	product=50S ribosomal subunit protein L3	ASAP:ABE-0010860,ECOCYC:EG10866,EcoGene:EG10866,GeneID:947817	GO:0003735,GO:0005840,GO:0006412,GO:0019843	structural constituent of ribosome|ribosome|translation|rRNA binding
b3321	4.01252	Up	1260	640	500	2441	2619	1993	rpsJ	protein_coding	product=30S ribosomal subunit protein S10	ASAP:ABE-0010862,ECOCYC:EG10909,EcoGene:EG10909,GeneID:947816	GO:0000049,GO:0003735,GO:0005840,GO:0006412	tRNA binding|structural constituent of ribosome|ribosome|translation	ko03010	Ribosome
Predicted_antisense_transcript-87	2.71695	Up	147	195	124	382	386	402
b3340	3.18995	Up	1985	1251	967	3341	3937	3037	fusA	protein_coding	product=elongation factor G	ASAP:ABE-0010914,ECOCYC:EG10360,EcoGene:EG10360,GeneID:947847	GO:0003746,GO:0003924,GO:0005525,GO:0005737	translation elongation factor activity|GTPase activity|GTP binding|cytoplasm
b3341	4.24775	Up	1011	469	343	1852	2066	1617	rpsG	protein_coding	product=30S ribosomal subunit protein S7	ASAP:ABE-0010917,ECOCYC:EG10906,EcoGene:EG10906,GeneID:947846	GO:0000049,GO:0003735,GO:0006412,GO:0015935,GO:0019843	tRNA binding|structural constituent of ribosome|translation|small ribosomal subunit|rRNA binding	ko03010	Ribosome
b3342	3.84328	Up	670	374	326	1334	1469	1172	rpsL	protein_coding	product=30S ribosomal subunit protein S12	ASAP:ABE-0010919,ECOCYC:EG10911,EcoGene:EG10911,GeneID:947845	GO:0000049,GO:0003735,GO:0006412,GO:0015935,GO:0019843	tRNA binding|structural constituent of ribosome|translation|small ribosomal subunit|rRNA binding
b3408	2.6607	Up	188	201	176	433	463	421	feoA	protein_coding	product=ferrous iron transport protein A	ASAP:ABE-0011124,ECOCYC:EG12101,EcoGene:EG12101,GeneID:947909	GO:0006811,GO:0046914,GO:0055072	ion transport|transition metal ion binding|iron ion homeostasis
b3409	2.51288	Up	114	176	144	343	348	338	feoB	protein_coding	product=Fe(2(+)) transporter FeoB	ASAP:ABE-0011126,ECOCYC:EG12102,EcoGene:EG12102,GeneID:947919	GO:0005525,GO:0005886,GO:0006974,GO:0015093,GO:0015684,GO:0016021,GO:0042802,GO:0055072	GTP binding|plasma membrane|cellular response to DNA damage stimulus|ferrous iron transmembrane transporter activity|ferrous iron transport|integral component of membrane|identical protein binding|iron ion homeostasis
b3417	0.335757	Down	208	123	120	35	39	44	malP	protein_coding	product=maltodextrin phosphorylase	ASAP:ABE-0011154,ECOCYC:EG10560,EcoGene:EG10560,GeneID:947922	GO:0005737,GO:0005829,GO:0005980,GO:0008184,GO:0030170,GO:0030980,GO:0031220,GO:0102250,GO:0102499	cytoplasm|cytosol|glycogen catabolic process|glycogen phosphorylase activity|pyridoxal phosphate binding|alpha-glucan catabolic process|maltodextrin phosphorylase activity|linear malto-oligosaccharide phosphorylase activity|SHG alpha-glucan phosphorylase activity	ko04910,ko04922,ko00500	Insulin signaling pathway|Glucagon signaling pathway|Starch and sucrose metabolism
b3460	0.295829	Down	157	100	93	26	25	33	livJ	protein_coding	product=branched chain amino acid/phenylalanine ABC transporter periplasmic binding protein	ASAP:ABE-0011299,ECOCYC:EG10539,EcoGene:EG10539,GeneID:947971	GO:0006865,GO:0042597	amino acid transport|periplasmic space	ko02024,ko02010	Quorum sensing|ABC transporters
b3486	0.334974	Down	103	50	54	20	15	18	rbbA	protein_coding	product=ribosome-associated ATPase	ASAP:ABE-0011381,ECOCYC:EG12223,EcoGene:EG12223,GeneID:947998	GO:0005524,GO:0005886,GO:0016020,GO:0016887,GO:0022627,GO:0042623,GO:0043024,GO:0043190,GO:0045727,GO:0055085,GO:0060187	ATP binding|plasma membrane|membrane|ATPase activity|cytosolic small ribosomal subunit|ATPase activity, coupled|ribosomal small subunit binding|ATP-binding cassette (ABC) transporter complex|positive regulation of translation|transmembrane transport 10;|cell pole 11;
b3487	0.311441	Down	214	116	125	39	33	38	yhiI	protein_coding	product=putative membrane fusion protein YhiI	ASAP:ABE-0011385,ECOCYC:EG12224,EcoGene:EG12224,GeneID:948003	GO:0005886,GO:0009306	plasma membrane|protein secretion
b3523	0.362408	Down	198	56	78	28	23	31	yhjE	protein_coding	product=putative transporter YhjE	ASAP:ABE-0011509,ECOCYC:EG12249,EcoGene:EG12249,GeneID:948032	GO:0005886,GO:0016021,GO:0022857	plasma membrane|integral component of membrane|transmembrane transporter activity
b3536	0.28036	Down	87	59	62	17	11	21	bcsE	protein_coding	product=c-di-GMP-binding protein BcsE	ASAP:ABE-0011554,ECOCYC:EG12263,EcoGene:EG12263,GeneID:948050	GO:0030244,GO:0035438	cellulose biosynthetic process|cyclic-di-GMP binding
b3556	8.37242	Up	451	321	289	2390	2274	2725	cspA	protein_coding	product=cold shock protein CspA	ASAP:ABE-0011616,ECOCYC:EG10166,EcoGene:EG10166,GeneID:948070	GO:0003677,GO:0005737,GO:0006355	DNA binding|cytoplasm|regulation of transcription, DNA-templated
b4457	0.0299082	Down	469	1311	2806	47	37	54	csrC	ncRNA		ASAP:ABE-0047275,ECOCYC:G0-8874,GeneID:2847776
Predicted_antisense_transcript-121	0.0309962	Down	168	429	456	9	12	10
b4484	5.18195	Up	34	24	25	113	113	134	cpxP	protein_coding	product=periplasmic protein CpxP	ASAP:ABE-0174117,ECOCYC:G7816,EcoGene:EG11872,GeneID:2847688	GO:0042597	periplasmic space
b3958	10.1702	Up	28	3	8	95	56	86	argC	protein_coding	product=N-acetylglutamylphosphate reductase	ASAP:ABE-0012964,ECOCYC:EG10065,EcoGene:EG10065,GeneID:948455	GO:0003942,GO:0005737,GO:0006526,GO:0046983,GO:0051287	N-acetyl-gamma-glutamyl-phosphate reductase activity|cytoplasm|arginine biosynthetic process|protein dimerization activity|NAD binding	ko01230,ko00220,ko01210	Biosynthesis of amino acids|Arginine biosynthesis|2-Oxocarboxylic acid metabolism
b3959	5.17525	Up	47	4	13	72	44	82	argB	protein_coding	product=acetylglutamate kinase	ASAP:ABE-0012967,ECOCYC:EG10064,EcoGene:EG10064,GeneID:948464	GO:0003991,GO:0005524,GO:0005737,GO:0006526,GO:0006974,GO:0034618,GO:0042450	acetylglutamate kinase activity|ATP binding|cytoplasm|arginine biosynthetic process|cellular response to DNA damage stimulus|arginine binding|arginine biosynthetic process via ornithine	ko01230,ko00220,ko01210	Biosynthesis of amino acids|Arginine biosynthesis|2-Oxocarboxylic acid metabolism
b3960	7.77247	Up	39	11	20	156	91	151	argH	protein_coding	product=argininosuccinate lyase	ASAP:ABE-0012969,ECOCYC:EG11223,EcoGene:EG11223,GeneID:948463	GO:0004056,GO:0005737,GO:0042450	argininosuccinate lyase activity|cytoplasm|arginine biosynthetic process via ornithine	ko01230,ko00250,ko00220	Biosynthesis of amino acids|Alanine, aspartate and glutamate metabolism|Arginine biosynthesis
b3983	3.2052	Up	588	258	204	873	827	709	rplK	protein_coding	product=50S ribosomal subunit protein L11	ASAP:ABE-0013029,ECOCYC:EG10872,EcoGene:EG10872,GeneID:948484	GO:0003735,GO:0005840,GO:0006412,GO:0070180	structural constituent of ribosome|ribosome|translation|large ribosomal subunit rRNA binding
b3984	3.02902	Up	585	310	270	896	968	763	rplA	protein_coding	product=50S ribosomal subunit protein L1	ASAP:ABE-0013031,ECOCYC:EG10864,EcoGene:EG10864,GeneID:948483	GO:0000049,GO:0003735,GO:0006412,GO:0006417,GO:0015934,GO:0019843	tRNA binding|structural constituent of ribosome|translation|regulation of translation|large ribosomal subunit|rRNA binding	ko03010	Ribosome
Predicted_non_antisense_transcript-67	3.18208	Up	994	546	387	1587	1628	1404
b3985	2.50105	Up	1127	803	616	1710	1861	1501	rplJ	protein_coding	product=50S ribosomal subunit protein L10	ASAP:ABE-0013035,ECOCYC:EG10871,EcoGene:EG10871,GeneID:948490	GO:0003735,GO:0005840,GO:0006412,GO:0042254,GO:0070180	structural constituent of ribosome|ribosome|translation|ribosome biogenesis|large ribosomal subunit rRNA binding	ko03010	Ribosome
Predicted_non_antisense_transcript-68	2.70822	Up	1087	803	627	1844	2020	1597
b3987	2.31474	Up	417	421	343	762	867	720	rpoB	protein_coding	product=RNA polymerase subunit beta	ASAP:ABE-0013041,ECOCYC:EG10894,EcoGene:EG10894,GeneID:948488	GO:0003677,GO:0003899,GO:0006351,GO:0032549	DNA binding|DNA-directed 5'-3' RNA polymerase activity|transcription, DNA-templated|ribonucleoside binding	ko00230,ko00240,ko03020	Purine metabolism|Pyrimidine metabolism|RNA polymerase
b3990	3.03473	Up	65	28	32	99	97	83	thiH	protein_coding	product=2-iminoacetate synthase	ASAP:ABE-0013048,ECOCYC:EG11590,EcoGene:EG11590,GeneID:948494	GO:0005506,GO:0006974,GO:0009228,GO:0009229,GO:0036355,GO:0051539	iron ion binding|cellular response to DNA damage stimulus|thiamine biosynthetic process|thiamine diphosphate biosynthetic process|2-iminoacetate synthase activity|4 iron, 4 sulfur cluster binding	ko00730	Thiamine metabolism
b3994	4.28264	Up	23	6	13	42	44	39	thiC	protein_coding	product=phosphomethylpyrimidine synthase	ASAP:ABE-0013057,ECOCYC:EG11585,EcoGene:EG11585,GeneID:948492	GO:0008270,GO:0009228,GO:0009229,GO:0016830,GO:0051539	zinc ion binding|thiamine biosynthetic process|thiamine diphosphate biosynthetic process|carbon-carbon lyase activity|4 iron, 4 sulfur cluster binding	ko00730	Thiamine metabolism
b4024	3.47066	Up	1397	548	447	1925	2129	1652	lysC	protein_coding	product=aspartate kinase III	ASAP:ABE-0013156,ECOCYC:EG10550,EcoGene:EG10550,GeneID:948531	GO:0004072,GO:0005524,GO:0005829,GO:0009089,GO:0009090	aspartate kinase activity|ATP binding|cytosol|lysine biosynthetic process via diaminopimelate|homoserine biosynthetic process	ko00260,ko00261,ko00300,ko01230,ko00270,ko01210	Glycine, serine and threonine metabolism|Monobactam biosynthesis|Lysine biosynthesis|Biosynthesis of amino acids|Cysteine and methionine metabolism|2-Oxocarboxylic acid metabolism
b4036	0.210883	Down	242	33	43	11	13	12	lamB	protein_coding	product=maltose outer membrane channel/phage lambda receptor protein	ASAP:ABE-0013218,ECOCYC:EG10528,EcoGene:EG10528,GeneID:948548	GO:0001618,GO:0006811,GO:0006974,GO:0009279,GO:0015144,GO:0015288,GO:0015481,GO:0031230,GO:0042956,GO:0042958,GO:0045203,GO:0046930	virus receptor activity|ion transport|cellular response to DNA damage stimulus|cell outer membrane|carbohydrate transmembrane transporter activity|porin activity|maltose transporting porin activity|intrinsic component of cell outer membrane|maltodextrin transport|maltodextrin transmembrane transporter activity 10;|integral component of cell outer membrane 11;|pore complex 12;
b4062	6.99316	Up	98	46	27	301	303	258	soxS	protein_coding	product=DNA-binding transcriptional dual regulator SoxS	ASAP:ABE-0013311,ECOCYC:EG10958,EcoGene:EG10958,GeneID:948567	GO:0003700,GO:0005737,GO:0043565	DNA-binding transcription factor activity|cytoplasm|sequence-specific DNA binding
b4138	2.25962	Up	124	123	108	224	231	250	dcuA	protein_coding	product=C4-dicarboxylate transporter DcuA	ASAP:ABE-0013546,ECOCYC:EG11225,EcoGene:EG11225,GeneID:948659	GO:0005886,GO:0015556,GO:0016021	plasma membrane|C4-dicarboxylate transmembrane transporter activity|integral component of membrane
b4151	4.42625	Up	67	28	26	162	116	116	frdD	protein_coding	product=fumarate reductase membrane protein FrdD	ASAP:ABE-0013595,ECOCYC:EG10333,EcoGene:EG10333,GeneID:948668	GO:0005886,GO:0006106,GO:0016021	plasma membrane|fumarate metabolic process|integral component of membrane	ko01200,ko00190,ko00620,ko00020,ko00650,ko02020,ko00720	Carbon metabolism|Oxidative phosphorylation|Pyruvate metabolism|Citrate cycle (TCA cycle)|Butanoate metabolism|Two-component system|Carbon fixation pathways in prokaryotes
b4152	5.65101	Up	49	27	25	170	139	141	frdC	protein_coding	product=fumarate reductase membrane protein FrdC	ASAP:ABE-0013598,ECOCYC:EG10332,EcoGene:EG10332,GeneID:948680	GO:0005886,GO:0016021	plasma membrane|integral component of membrane	ko01200,ko00190,ko00620,ko00020,ko00650,ko02020,ko00720	Carbon metabolism|Oxidative phosphorylation|Pyruvate metabolism|Citrate cycle (TCA cycle)|Butanoate metabolism|Two-component system|Carbon fixation pathways in prokaryotes
b4153	9.22488	Up	21	13	10	116	109	93	frdB	protein_coding	product=fumarate reductase iron-sulfur protein	ASAP:ABE-0013602,ECOCYC:EG10331,EcoGene:EG10331,GeneID:948666	GO:0006099,GO:0008177,GO:0009055,GO:0046872,GO:0051537,GO:0051538,GO:0051539	tricarboxylic acid cycle|succinate dehydrogenase (ubiquinone) activity|electron transfer activity|metal ion binding|2 iron, 2 sulfur cluster binding|3 iron, 4 sulfur cluster binding|4 iron, 4 sulfur cluster binding	ko01200,ko00190,ko00620,ko00020,ko00650,ko02020,ko00720	Carbon metabolism|Oxidative phosphorylation|Pyruvate metabolism|Citrate cycle (TCA cycle)|Butanoate metabolism|Two-component system|Carbon fixation pathways in prokaryotes
b4154	5.82108	Up	27	15	17	97	91	85	frdA	protein_coding	product=fumarate reductase flavoprotein subunit	ASAP:ABE-0013604,ECOCYC:EG10330,EcoGene:EG10330,GeneID:948667	GO:0000104,GO:0005829,GO:0006113,GO:0006974,GO:0009055,GO:0009061,GO:0016020,GO:0044780,GO:0045284,GO:0071949,GO:0071973,GO:0102040	succinate dehydrogenase activity|cytosol|fermentation|cellular response to DNA damage stimulus|electron transfer activity|anaerobic respiration|membrane|bacterial-type flagellum assembly|plasma membrane fumarate reductase complex|FAD binding 10;|bacterial-type flagellum-dependent cell motility 11;|fumarate reductase (menaquinone) 12;	ko01200,ko00190,ko00620,ko00020,ko00650,ko02020,ko00720	Carbon metabolism|Oxidative phosphorylation|Pyruvate metabolism|Citrate cycle (TCA cycle)|Butanoate metabolism|Two-component system|Carbon fixation pathways in prokaryotes
b4173	2.39972	Up	194	216	221	452	438	473	hflX	protein_coding	product=ribosome rescue factor HflX	ASAP:ABE-0013661,ECOCYC:EG10437,EcoGene:EG10437,GeneID:948688	GO:0003924,GO:0005524,GO:0005525,GO:0005737,GO:0005829,GO:0009408,GO:0016887,GO:0019843,GO:0032790,GO:0036289,GO:0043022,GO:0043023,GO:0046872,GO:0072344	GTPase activity|ATP binding|GTP binding|cytoplasm|cytosol|response to heat|ATPase activity|rRNA binding|ribosome disassembly|peptidyl-serine autophosphorylation 10;|ribosome binding 11;|ribosomal large subunit binding 12;|metal ion binding 13;|rescue of stalled ribosome 14;
b4174	2.77417	Up	333	345	301	757	855	739	hflK	protein_coding	product=regulator of FtsH protease	ASAP:ABE-0013663,ECOCYC:EG10436,EcoGene:EG10436,GeneID:948698	GO:0005829,GO:0009408,GO:0043086,GO:0071575,GO:0098796	cytosol|response to heat|negative regulation of catalytic activity|integral component of external side of plasma membrane|membrane protein complex
b4175	3.73996	Up	229	194	189	638	681	599	hflC	protein_coding	product=regulator of FtsH protease	ASAP:ABE-0013665,ECOCYC:EG10435,EcoGene:EG10435,GeneID:948697	GO:0005886,GO:0016021,GO:0052547	plasma membrane|integral component of membrane|regulation of peptidase activity
b4200	2.55966	Up	610	545	495	1232	1281	1032	rpsF	protein_coding	product=30S ribosomal subunit protein S6	ASAP:ABE-0013740,ECOCYC:EG10905,EcoGene:EG10905,GeneID:948723	GO:0003735,GO:0005840,GO:0006412,GO:0019843	structural constituent of ribosome|ribosome|translation|rRNA binding	ko03010	Ribosome
b4201	2.65955	Up	863	592	502	1390	1506	1226	priB	protein_coding	product=primosomal replication protein N	ASAP:ABE-0013742,ECOCYC:EG10764,EcoGene:EG10764,GeneID:948722	GO:0003697,GO:0006269,GO:0006270,GO:0006276,GO:0009314,GO:0042802,GO:1990099	single-stranded DNA binding|DNA replication, synthesis of RNA primer|DNA replication initiation|plasmid maintenance|response to radiation|identical protein binding|pre-primosome complex	ko03440	Homologous recombination
b4202	2.82884	Up	848	642	513	1561	1651	1385	rpsR	protein_coding	product=30S ribosomal subunit protein S18	ASAP:ABE-0013744,ECOCYC:EG10917,EcoGene:EG10917,GeneID:948721	GO:0003735,GO:0005840,GO:0006412,GO:0019843	structural constituent of ribosome|ribosome|translation|rRNA binding	ko03010	Ribosome
b4203	2.33063	Up	721	552	483	1167	1172	1011	rplI	protein_coding	product=50S ribosomal subunit protein L9	ASAP:ABE-0013746,ECOCYC:EG10870,EcoGene:EG10870,GeneID:948720	GO:0003735,GO:0005840,GO:0006412,GO:0019843	structural constituent of ribosome|ribosome|translation|rRNA binding
b4222	2.86881	Up	87	194	176	439	406	470	ytfP	protein_coding	product=gamma-glutamylamine cyclotransferase family protein YtfP	ASAP:ABE-0013814,ECOCYC:G7876,EcoGene:EG12516,GeneID:948741	GO:0061929	gamma-glutamylaminecyclotransferase activity
b4226	2.94585	Up	113	51	58	174	157	157	ppa	protein_coding	product=inorganic pyrophosphatase	ASAP:ABE-0013824,ECOCYC:EG10755,EcoGene:EG10755,GeneID:948748	GO:0000287,GO:0004427,GO:0005737,GO:0006796	magnesium ion binding|inorganic diphosphatase activity|cytoplasm|phosphate-containing compound metabolic process	ko00190	Oxidative phosphorylation
b4232	2.42128	Up	75	60	48	119	129	121	fbp	protein_coding	product=fructose-1%2C6-bisphosphatase 1	ASAP:ABE-0013842,ECOCYC:EG10283,EcoGene:EG10283,GeneID:948753	GO:0000287,GO:0005737,GO:0006094,GO:0042132	magnesium ion binding|cytoplasm|gluconeogenesis|fructose 1,6-bisphosphate 1-phosphatase activity	ko00710,ko00680,ko01200,ko04152,ko04910,ko00030,ko00051,ko00010	Carbon fixation in photosynthetic organisms|Methane metabolism|Carbon metabolism|AMPK signaling pathway|Insulin signaling pathway|Pentose phosphate pathway|Fructose and mannose metabolism|Glycolysis / Gluconeogenesis
b4258	2.41112	Up	119	133	115	264	280	232	valS	protein_coding	product=valine--tRNA ligase	ASAP:ABE-0013946,ECOCYC:EG11067,EcoGene:EG11067,GeneID:948785	GO:0000287,GO:0002161,GO:0004832,GO:0005524,GO:0005829,GO:0006438,GO:0045903,GO:0061475	magnesium ion binding|aminoacyl-tRNA editing activity|valine-tRNA ligase activity|ATP binding|cytosol|valyl-tRNA aminoacylation|positive regulation of translational fidelity|cytosolic valyl-tRNA aminoacylation	ko00970	Aminoacyl-tRNA biosynthesis
b4262	2.36219	Up	85	98	100	211	191	206	lptG	protein_coding	product=lipopolysaccharide transport system protein LptG	ASAP:ABE-0013960,ECOCYC:G7889,EcoGene:EG12536,GeneID:945324	GO:0043190,GO:0055085	ATP-binding cassette (ABC) transporter complex|transmembrane transport	ko02010	ABC transporters
b4293	5.83724	Up	39	9	8	65	72	66	fecI	protein_coding	product=RNA polymerase sigma factor FecI	ASAP:ABE-0014072,ECOCYC:EG10291,EcoGene:EG10291,GeneID:946839	GO:0003677,GO:0003700,GO:0006352,GO:0006811,GO:0016987,GO:0055072	DNA binding|DNA-binding transcription factor activity|DNA-templated transcription, initiation|ion transport|sigma factor activity|iron ion homeostasis
b4367	4.57033	Up	26	21	16	69	92	78	fhuF	protein_coding	product=hydroxamate siderophore iron reductase	ASAP:ABE-0014326,ECOCYC:G7949,EcoGene:EG12595,GeneID:948891	GO:0005829,GO:0005886,GO:0033212,GO:0046872,GO:0051537	cytosol|plasma membrane|iron assimilation|metal ion binding|2 iron, 2 sulfur cluster binding
b4389	2.98556	Up	55	14	20	65	52	66	radA	protein_coding	product=DNA recombination protein	ASAP:ABE-0014395,ECOCYC:EG11296,EcoGene:EG11296,GeneID:948912	GO:0000725,GO:0003684,GO:0003697,GO:0005524,GO:0005829,GO:0006281,GO:0008094,GO:0009314,GO:0046872	recombinational repair|damaged DNA binding|single-stranded DNA binding|ATP binding|cytosol|DNA repair|DNA-dependent ATPase activity|response to radiation|metal ion binding

## Sheet: Sheet2
diff-KEGG-Classification-Up
Classification_level2	Classification_level1	gene_number	percentage	Genes
Cell growth and death	Cellular Processes	3	2.4	b0089; b0090; b0176
Cellular community - prokaryotes	Cellular Processes	2	1.6	b0176; b0754
Membrane transport	Environmental Information Processing	17	13.6	b0097; b0408; b0409; b0829; b0830; b0831; b0860; b0861; b0864; b1101; b2093; b2094; b2422; b2423; b2424; b2425; b4262
Signal transduction	Environmental Information Processing	6	4.8	b0161; b4151; b4152; b4153; b4154; b4232
Folding, sorting and degradation	Genetic Information Processing	7	5.6	b0027; b0097; b0408; b0409; b0781; b2530; b3162
Replication and repair	Genetic Information Processing	2	1.6	b0184; b4201
Transcription	Genetic Information Processing	2	1.6	b3295; b3987
Translation	Genetic Information Processing	21	16.8	b0026; b0911; b0930; b2609; b2890; b3294; b3296; b3307; b3308; b3309; b3316; b3317; b3319; b3321; b3341; b3984; b3985; b4200; b4202; b4258; b4414
Amino acid metabolism	Metabolism	19	15.2	b0031; b0033; b0074; b0085; b0086; b0166; b0242; b0674; b0726; b0754; b1241; b2019; b2414; b2818; b3172; b3958; b3959; b3960; b4024
Biosynthesis of other secondary metabolites	Metabolism	6	4.8	b0031; b0242; b0688; b2751; b2752; b4024
Carbohydrate metabolism	Metabolism	27	21.6	b0074; b0118; b0185; b0331; b0333; b0688; b0720; b0721; b0722; b0723; b0724; b0726; b0756; b1101; b1207; b1241; b1521; b2093; b2094; b2095; b2096; b3256; b4151; b4152; b4153; b4154; b4232
Energy metabolism	Metabolism	33	26.4	b0118; b0185; b0429; b0430; b0431; b0432; b0721; b0722; b0723; b0724; b2284; b2285; b2286; b2287; b2288; b2414; b2422; b2423; b2424; b2425; b2750; b2751; b2752; b2762; b2763; b2764; b3256; b4151; b4152; b4153; b4154; b4226; b4232
Global and overview maps	Metabolism	31	24.8	b0031; b0074; b0118; b0166; b0185; b0221; b0242; b0720; b0721; b0722; b0723; b0724; b0726; b0754; b1091; b1207; b1241; b2019; b2414; b2818; b3172; b3256; b3958; b3959; b3960; b4024; b4151; b4152; b4153; b4154; b4232
Glycan biosynthesis and metabolism	Metabolism	11	8.8	b0084; b0085; b0086; b0087; b0088; b0090; b0091; b0092; b0096; b0149; b0179
Lipid metabolism	Metabolism	5	4	b0185; b0221; b1091; b1241; b3256
Metabolism of cofactors and vitamins	Metabolism	7	5.6	b0025; b0774; b0777; b0781; b2530; b3990; b3994
Metabolism of other amino acids	Metabolism	5	4	b0088; b0091; b0092; b2751; b2752
Metabolism of terpenoids and polyketides	Metabolism	3	2.4	b0029; b0185; b3256
Nucleotide metabolism	Metabolism	12	9.6	b0033; b0125; b0171; b0184; b0474; b0688; b1207; b2750; b2751; b2752; b3295; b3987
Xenobiotics biodegradation and metabolism	Metabolism	2	1.6	b0125; b1241
Endocrine system	Organismal Systems	1	0.8	b4232

## Sheet: Sheet3
diff-KEGG-Classification-Down
Classification_level2	Classification_level1	gene_number	percentage	Genes
Cellular community - prokaryotes	Cellular Processes	1	6.25	b3460
Membrane transport	Environmental Information Processing	1	6.25	b3460
Amino acid metabolism	Metabolism	1	6.25	b1748
Carbohydrate metabolism	Metabolism	6	37.5	b1851; b2976; b2979; b3417; b4467; b4468
Energy metabolism	Metabolism	4	25	b0894; b0895; b0896; b1109
Global and overview maps	Metabolism	2	12.5	b1851; b2976
Nucleotide metabolism	Metabolism	3	18.75	b1009; b1011; b1012
Xenobiotics biodegradation and metabolism	Metabolism	1	6.25	b0972
Endocrine system	Organismal Systems	1	6.25	b3417

## Sheet: Sheet4
TH-103Z-vs-TH-all.gene
gene_id	BaseMean	BaseMean_control_control	BaseMean_case_S103z	FoldChange	log2FoldChange	p-value	q-value	Expression_TH_1	Expression_TH_2	Expression_TH_3	Expression_TH-103Z_1	Expression_TH-103Z_2	Expression_TH-103Z_3	Name	gene_biotype	product	Dbxref	GO	GO_anno	KO	KO_anno
b0003	294745	217775	371716	1.70688	0.771363	0.104061	0.993231	21232	33070	32145	45782	44641	49858	thrB	protein_coding	product=homoserine kinase	ASAP:ABE-0000010,ECOCYC:EG10999,EcoGene:EG10999,GeneID:947498	GO:0004413,GO:0005524,GO:0005737,GO:0009088	homoserine kinase activity|ATP binding|cytoplasm|threonine biosynthetic process	ko00260,ko01230	Glycine, serine and threonine metabolism|Biosynthesis of amino acids
Predicted_antisense_transcript-1	94977.7	80446.4	109509	1.36127	0.44495	0.225269	0.993231	1127	2677	2183	2791	2449	3109
b0004	166466	112783	220149	1.95197	0.964932	0.0605988	0.993231	8983	12182	11970	20139	19294	20564	thrC	protein_coding	product=threonine synthase	ASAP:ABE-0000012,ECOCYC:EG11000,EcoGene:EG11000,GeneID:945198	GO:0004795,GO:0005829,GO:0009088,GO:0030170	threonine synthase activity|cytosol|threonine biosynthetic process|pyridoxal phosphate binding	ko00260,ko01230,ko00750	Glycine, serine and threonine metabolism|Biosynthesis of amino acids|Vitamin B6 metabolism
b0005	2462.68	2332.22	2593.14	1.11188	0.152996	0.671108	0.993231	1293	1076	875	1033	1001	1011	yaaX	protein_coding	product=DUF2502 domain-containing protein YaaX	ASAP:ABE-0000015,ECOCYC:G6081,EcoGene:EG14384,GeneID:944747
b0006	146.207	163.875	128.538	0.784367	-0.3504	0.492774	0.993231	116	7	19	20	11	31	yaaA	protein_coding	product=peroxide stress resistance protein YaaA	ASAP:ABE-0000018,ECOCYC:EG10011,EcoGene:EG10011,GeneID:944749
b0007	104.026	105.998	102.054	0.962796	-0.0546979	0.941898	1	33	3	9	11	1	17	yaaJ	protein_coding	product=putative transporter YaaJ	ASAP:ABE-0000020,ECOCYC:EG11555,EcoGene:EG11555,GeneID:944745	GO:0005886,GO:0015655,GO:0016021	plasma membrane|alanine:sodium symporter activity|integral component of membrane
b0008	3092.07	2305.5	3878.65	1.68235	0.750475	0.215416	0.993231	480	302	277	486	468	460	talB	protein_coding	product=transaldolase B	ASAP:ABE-0000027,ECOCYC:EG11556,EcoGene:EG11556,GeneID:944748	GO:0004801,GO:0005737,GO:0005975,GO:0006098	sedoheptulose-7-phosphate:D-glyceraldehyde-3-phosphate glyceronetransferase activity|cytoplasm|carbohydrate metabolic process|pentose-phosphate shunt	ko01200,ko00030,ko01230	Carbon metabolism|Pentose phosphate pathway|Biosynthesis of amino acids
b0009	336.077	320.602	351.552	1.09654	0.132956	0.655049	0.993231	68	72	75	67	65	79	mog	protein_coding	product=molybdopterin adenylyltransferase	ASAP:ABE-0000030,ECOCYC:EG11511,EcoGene:EG11511,GeneID:944760	GO:0005524,GO:0006777,GO:0061598	ATP binding|Mo-molybdopterin cofactor biosynthetic process|molybdopterin adenylyltransferase activity	ko04122	Sulfur relay system
b0010	154.12	117.921	190.319	1.61395	0.6906	0.503352	0.993231	81	15	21	45	26	54	satP	protein_coding	product=acetate/succinate:H(+) symporter	ASAP:ABE-0000032,ECOCYC:EG11512,EcoGene:EG11512,GeneID:944792	GO:0005886,GO:0006811,GO:0015293,GO:0016021	plasma membrane|ion transport|symporter activity|integral component of membrane
b0011	97.7607	133.417	62.1045	0.465491	-1.10317	0.477835	0.993231	137	2	8	11	1	24	yaaW	protein_coding	product=putative enzyme-specific chaperone YaaW	ASAP:ABE-0000037,ECOCYC:G6082,EcoGene:EG14340,GeneID:944771
b0012	14.0519	16.6187	11.485	0.691086	-0.533063	0.760392	0.993231	16	1	4	3	1	5	mbiA	protein_coding	product=uncharacterized protein MbiA	ASAP:ABE-0000040,ECOCYC:EG11509,EcoGene:EG11509,GeneID:948295
b0013	6.72943	7.18264	6.27621	0.873803	-0.194621	0.856679	0.99483	14	0	0	1	0	5	yaaI	protein_coding	product=DUF2541 domain-containing protein YaaI	ASAP:ABE-0000043,ECOCYC:G8202,EcoGene:EG11513,GeneID:944751
b0014	10616.4	8607.71	12625	1.46671	0.552586	0.401758	0.993231	1117	547	433	800	755	736	dnaK	protein_coding	product=chaperone protein DnaK	ASAP:ABE-0000052,ECOCYC:EG10241,EcoGene:EG10241,GeneID:944750	GO:0005524,GO:0006457,GO:0051082	ATP binding|protein folding|unfolded protein binding
b0015	735.706	615.592	855.82	1.39024	0.475333	0.414228	0.993231	111	65	64	89	78	103	dnaJ	protein_coding	product=chaperone protein DnaJ	ASAP:ABE-0000054,ECOCYC:EG10240,EcoGene:EG10240,GeneID:944753	GO:0003756,GO:0005524,GO:0005737,GO:0005829,GO:0006260,GO:0006457,GO:0008270,GO:0009408,GO:0015035,GO:0016020,GO:0016032,GO:0016989,GO:0031072,GO:0032991,GO:0042026,GO:0051082,GO:0051085,GO:0051087,GO:0065003	protein disulfide isomerase activity|ATP binding|cytoplasm|cytosol|DNA replication|protein folding|zinc ion binding|response to heat|protein disulfide oxidoreductase activity|membrane 10;|viral process 11;|sigma factor antagonist activity 12;|heat shock protein binding 13;|protein-containing complex 14;|protein refolding 15;|unfolded protein binding 16;|chaperone cofactor-dependent protein refold…
b0016	553.973	509.869	598.077	1.173	0.230206	0.811447	0.993231	148	39	54	64	49	84	insL-1	protein_coding	product=IS186/IS421 transposase	ASAP:ABE-0000058,ECOCYC:G6083,EcoGene:EG60001,GeneID:944754	GO:0003677,GO:0004803,GO:0006313	DNA binding|transposase activity|transposition, DNA-mediated
b0018	137.057	132.154	141.961	1.07421	0.103277	0.749254	0.993231	93	76	90	83	66	96	mokC	protein_coding	product=regulatory protein MokC	ASAP:ABE-0000064,ECOCYC:EG10373,EcoGene:EG12074,GeneID:944756	GO:0005886,GO:0016021	plasma membrane|integral component of membrane
b4412	106.252	103.135	109.369	1.06045	0.0846756	0.77339	0.993231	95	82	98	87	70	102	hokC	protein_coding	product=protein HokC	ASAP:ABE-0047278,ECOCYC:G0-9563,EcoGene:EG10373,GeneID:2847744	GO:0005886,GO:0016021,GO:0042597	plasma membrane|integral component of membrane|periplasmic space
b0019	959.593	601.7	1317.49	2.18961	1.13067	0.0471223	0.889603	67	58	83	136	104	174	nhaA	protein_coding	product=Na(+):H(+) antiporter NhaA	ASAP:ABE-0000068,ECOCYC:EG10652,EcoGene:EG10652,GeneID:944758	GO:0005886,GO:0005887,GO:0006883,GO:0015385,GO:0036376,GO:0043157,GO:0051453,GO:1901612	plasma membrane|integral component of plasma membrane|cellular sodium ion homeostasis|sodium:proton antiporter activity|sodium ion export across plasma membrane|response to cation stress|regulation of intracellular pH|cardiolipin binding
b0020	143.036	143.074	142.997	0.999462	-0.000776403	0.955297	1	46	15	18	17	11	32	nhaR	protein_coding	product=DNA-binding transcriptional activator NhaR	ASAP:ABE-0000072,ECOCYC:EG11078,EcoGene:EG11078,GeneID:944757	GO:0003677,GO:0003700,GO:0005737	DNA binding|DNA-binding transcription factor activity|cytoplasm
b0021	24.673	29.9837	19.3622	0.645759	-0.630933	0.678867	0.993231	26	1	10	5	1	10	insB-1	protein_coding	product=IS1 protein InsB	ASAP:ABE-0000075,ECOCYC:G6085,EcoGene:EG60002,GeneID:944743	GO:0003677,GO:0004803,GO:0006313	DNA binding|transposase activity|transposition, DNA-mediated
b0022	11.9406	13.8054	10.0758	0.729849	-0.454331	0.795444	0.993231	20	0	10	4	2	8	insA-1	protein_coding	product=IS1 protein InsA	ASAP:ABE-0000078,ECOCYC:G6086,EcoGene:EG40001,GeneID:948449	GO:0006313	transposition, DNA-mediated
b0023	241.595	66.3762	416.813	6.27956	2.65066	0.00154704	0.181736	53	34	24	193	195	149	rpsT	protein_coding	product=30S ribosomal subunit protein S20	ASAP:ABE-0000082,ECOCYC:EG10919,EcoGene:EG10919,GeneID:944759	GO:0003735,GO:0005840,GO:0006412,GO:0019843	structural constituent of ribosome|ribosome|translation|rRNA binding
b0024	204.191	180.7	227.681	1.25999	0.333412	0.443014	0.993231	74	120	109	122	111	135	yaaY	protein_coding	product=DUF2575 domain-containing protein YaaY	ASAP:ABE-0000089,ECOCYC:G6087,EcoGene:EG14386,GeneID:949128	GO:0006974	cellular response to DNA damage stimulus
b0025	1994.31	969.894	3018.73	3.11244	1.63804	0.00717517	0.385903	132	139	134	387	370	355	ribF	protein_coding	product=bifunctional riboflavin kinase/FMN adenylyltransferase	ASAP:ABE-0000091,ECOCYC:EG11079,EcoGene:EG11079,GeneID:949129	GO:0003919,GO:0005524,GO:0006747,GO:0008531,GO:0009231,GO:0009398	FMN adenylyltransferase activity|ATP binding|FAD biosynthetic process|riboflavin kinase activity|riboflavin biosynthetic process|FMN biosynthetic process	ko00740	Riboflavin metabolism
b0026	9567.53	4350.66	14784.4	3.3982	1.76477	0.00335642	0.249718	191	219	189	615	633	557	ileS	protein_coding	product=isoleucine--tRNA ligase	ASAP:ABE-0000094,ECOCYC:EG10492,EcoGene:EG10492,GeneID:944761	GO:0000049,GO:0002161,GO:0004822,GO:0005524,GO:0005737,GO:0006428,GO:0008270	tRNA binding|aminoacyl-tRNA editing activity|isoleucine-tRNA ligase activity|ATP binding|cytoplasm|isoleucyl-tRNA aminoacylation|zinc ion binding	ko00970	Aminoacyl-tRNA biosynthesis
b0027	1194.22	759.248	1629.2	2.1458	1.10152	0.0433321	0.871327	133	223	204	391	382	370	lspA	protein_coding	product=lipoprotein signal peptidase	ASAP:ABE-0000096,ECOCYC:EG10548,EcoGene:EG10548,GeneID:944800	GO:0004190,GO:0005886,GO:0016021	aspartic-type endopeptidase activity|plasma membrane|integral component of membrane	ko03060	Protein export
b0028	844.318	556.004	1132.63	2.0371	1.02651	0.0663693	0.993231	110	169	179	297	299	271	fkpB	protein_coding	product=peptidyl-prolyl cis-trans isomerase FkpB	ASAP:ABE-0000101,ECOCYC:EG11080,EcoGene:EG11080,GeneID:944807	GO:0003755	peptidyl-prolyl cis-trans isomerase activity
b0029	1335.26	630.041	2040.48	3.23864	1.69539	0.00826778	0.401167	114	85	79	254	238	262	ispH	protein_coding	product=1-hydroxy-2-methyl-2-(E)-butenyl 4-diphosphate reductase	ASAP:ABE-0000103,ECOCYC:EG11081,EcoGene:EG11081,GeneID:944777	GO:0016114,GO:0019288,GO:0046872,GO:0050992,GO:0051539,GO:0051745	terpenoid biosynthetic process|isopentenyl diphosphate biosynthetic process, methylerythritol 4-phosphate pathway|metal ion binding|dimethylallyl diphosphate biosynthetic process|4 iron, 4 sulfur cluster binding|4-hydroxy-3-methylbut-2-en-1-yl diphosphate reductase activity	ko00900	Terpenoid backbone biosynthesis
b0030	102.119	88.2006	116.038	1.31561	0.395732	0.80717	0.993231	40	6	9	14	10	22	rihC	protein_coding	product=ribonucleoside hydrolase RihC	ASAP:ABE-0000109,ECOCYC:EG11082,EcoGene:EG11082,GeneID:944796	GO:0005829,GO:0006144,GO:0006152,GO:0006206,GO:0006974,GO:0008477,GO:0042454,GO:0045437,GO:0047622,GO:0047724,GO:0050263	cytosol|purine nucleobase metabolic process|purine nucleoside catabolic process|pyrimidine nucleobase metabolic process|cellular response to DNA damage stimulus|purine nucleosidase activity|ribonucleoside catabolic process|uridine nucleosidase activity|adenosine nucleosidase activity|inosine nucleosidase activity 10;|ribosylpyrimidine nucleosidase activity 11;
b0031	808.88	277.633	1340.13	4.82697	2.27112	0.00222516	0.205037	133	27	31	222	99	315	dapB	protein_coding	product=4-hydroxy-tetrahydrodipicolinate reductase	ASAP:ABE-0000112,ECOCYC:EG10206,EcoGene:EG10206,GeneID:944762	GO:0005737,GO:0008839,GO:0009089,GO:0016726,GO:0019877,GO:0050661,GO:0051287	cytoplasm|4-hydroxy-tetrahydrodipicolinate reductase|lysine biosynthetic process via diaminopimelate|oxidoreductase activity, acting on CH or CH2 groups, NAD or NADP as acceptor|diaminopimelate biosynthetic process|NADP binding|NAD binding	ko01230,ko00261,ko00300	Biosynthesis of amino acids|Monobactam biosynthesis|Lysine biosynthesis
b0032	245.872	107.334	384.411	3.58144	1.84054	0.0661618	0.993231	48	3	9	42	31	47	carA	protein_coding	product=carbamoyl phosphate synthetase subunit alpha	ASAP:ABE-0000118,ECOCYC:EG10134,EcoGene:EG10134,GeneID:949025	GO:0004088,GO:0005524,GO:0006207,GO:0006526,GO:0006541,GO:0044205	carbamoyl-phosphate synthase (glutamine-hydrolyzing) activity|ATP binding|'de novo' pyrimidine nucleobase biosynthetic process|arginine biosynthetic process|glutamine metabolic process|'de novo' UMP biosynthetic process	ko00250,ko00240	Alanine, aspartate and glutamate metabolism|Pyrimidine metabolism
b0033	1676.25	344.314	3008.18	8.73675	3.1271	3.09e-05	0.0228914	35	8	12	145	84	107	carB	protein_coding	product=carbamoyl phosphate synthetase subunit beta	ASAP:ABE-0000121,ECOCYC:EG10135,EcoGene:EG10135,GeneID:944775	GO:0000050,GO:0000166,GO:0004087,GO:0004088,GO:0005524,GO:0005737,GO:0005829,GO:0005951,GO:0006526,GO:0008652,GO:0016597,GO:0019856,GO:0044205,GO:0046872,GO:0070409	urea cycle|nucleotide binding|carbamoyl-phosphate synthase (ammonia) activity|carbamoyl-phosphate synthase (glutamine-hydrolyzing) activity|ATP binding|cytoplasm|cytosol|carbamoyl-phosphate synthase complex|arginine biosynthetic process|cellular amino acid biosynthetic process 10;|amino acid binding 11;|pyrimidine nucleobase biosynthetic process 12;|'de novo' UMP biosynthetic process 13;|metal io…	ko00250,ko00240	Alanine, aspartate and glutamate metabolism|Pyrimidine metabolism
b0034	143.104	154.346	131.863	0.854333	-0.22713	0.662292	0.993231	198	19	35	48	18	65	caiF	protein_coding	product=DNA-binding transcriptional activator CaiF	ASAP:ABE-0000125,ECOCYC:G6088,EcoGene:EG13451,GeneID:944795	GO:0003700,GO:0006351,GO:0006355,GO:0009437	DNA-binding transcription factor activity|transcription, DNA-templated|regulation of transcription, DNA-templated|carnitine metabolic process
b0035	95.2108	101.137	89.2849	0.882814	-0.179818	0.769915	0.993231	116	0	14	23	3	37	caiE	protein_coding	product=putative transferase CaiE	ASAP:ABE-0000128,ECOCYC:EG12608,EcoGene:EG12608,GeneID:948999	GO:0008735,GO:0009437,GO:0016740	carnitine dehydratase activity|carnitine metabolic process|transferase activity
b0036	78.1456	86.0202	70.2709	0.816912	-0.291748	0.738251	0.993231	75	0	8	13	1	23	caiD	protein_coding	product=crotonobetainyl-CoA hydratase	ASAP:ABE-0000130,ECOCYC:EG11557,EcoGene:EG11557,GeneID:948995	GO:0004300,GO:0006635,GO:0008809,GO:0016853,GO:0042413	enoyl-CoA hydratase activity|fatty acid beta-oxidation|carnitine racemase activity|isomerase activity|carnitine catabolic process
b0037	181.632	193.223	170.04	0.880015	-0.1844	0.696378	0.993231	66	5	11	14	4	25	caiC	protein_coding	product=carnitine-CoA ligase	ASAP:ABE-0000133,ECOCYC:EG11558,EcoGene:EG11558,GeneID:944886	GO:0009437,GO:0016878,GO:0051108,GO:0051109	carnitine metabolic process|acid-thiol ligase activity|carnitine-CoA ligase activity|crotonobetaine-CoA ligase activity
b0038	111.812	104.1	119.523	1.14816	0.199319	0.884854	0.994892	31	7	8	12	7	17	caiB	protein_coding	product=gamma-butyrobetainyl-CoA:carnitine CoA transferase	ASAP:ABE-0000136,ECOCYC:EG11559,EcoGene:EG11559,GeneID:948997	GO:0005737,GO:0008410,GO:0009437	cytoplasm|CoA-transferase activity|carnitine metabolic process
b0039	175.145	139.621	210.669	1.50887	0.593466	0.563942	0.993231	47	6	17	23	13	32	caiA	protein_coding	product=crotonobetainyl-CoA reductase	ASAP:ABE-0000139,ECOCYC:EG11560,EcoGene:EG11560,GeneID:949064	GO:0003995,GO:0005737,GO:0009437,GO:0050660,GO:0052890	acyl-CoA dehydrogenase activity|cytoplasm|carnitine metabolic process|flavin adenine dinucleotide binding|oxidoreductase activity, acting on the CH-CH group of donors, with a flavin as acceptor
b0040	78.9051	83.6956	74.1146	0.885526	-0.175394	0.749452	0.993231	31	0	7	7	1	10	caiT	protein_coding	product=L-carnitine:gamma-butyrobetaine antiporter	ASAP:ABE-0000141,ECOCYC:EG11561,EcoGene:EG11561,GeneID:944765	GO:0005886,GO:0009437,GO:0016021,GO:0044667,GO:1900751	plasma membrane|carnitine metabolic process|integral component of membrane|(R)-carnitine:4-(trimethylammonio)butanoate antiporter activity|4-(trimethylammonio)butanoate transport
b0041	36.0602	35.4126	36.7078	1.03657	0.0518231	0.87196	0.99483	30	0	3	4	2	12	fixA	protein_coding	product=putative electron transfer flavoprotein FixA	ASAP:ABE-0000145,ECOCYC:EG11562,EcoGene:EG11562,GeneID:947316	GO:0009055,GO:0009437,GO:0042413	electron transfer activity|carnitine metabolic process|carnitine catabolic process
b0042	125.065	211.474	38.6551	0.182789	-2.45175	0.278992	0.993231	170	1	10	7	1	7	fixB	protein_coding	product=putative electron transfer flavoprotein FixB	ASAP:ABE-0000147,ECOCYC:EG11563,EcoGene:EG11563,GeneID:948939	GO:0009055,GO:0009437,GO:0050660	electron transfer activity|carnitine metabolic process|flavin adenine dinucleotide binding
Predicted_antisense_transcript-2	69.812	137.029	2.59458	0.0189345	-5.72284	0.098916	0.993231	492	3	17	1	1	2
b0043	87.2456	90.9068	83.5844	0.919452	-0.121154	0.834022	0.993231	38	0	9	11	1	15	fixC	protein_coding	product=putative oxidoreductase FixC	ASAP:ABE-0000149,ECOCYC:EG11564,EcoGene:EG11564,GeneID:948958	GO:0009437,GO:0016491,GO:0071949	carnitine metabolic process|oxidoreductase activity|FAD binding
b0044	9.67212	11.7432	7.60108	0.647278	-0.627544	0.759122	0.993231	18	0	8	4	1	4	fixX	protein_coding	product=putative ferredoxin FixX	ASAP:ABE-0000151,ECOCYC:EG11565,EcoGene:EG11565,GeneID:948590	GO:0005506,GO:0051539,GO:0055114	iron ion binding|4 iron, 4 sulfur cluster binding|oxidation-reduction process
b0045	96.5095	99.0077	94.0113	0.949535	-0.0747066	0.882327	0.994892	47	0	7	9	0	21	yaaU	protein_coding	product=putative transporter YaaU	ASAP:ABE-0000156,ECOCYC:EG11566,EcoGene:EG11566,GeneID:944766	GO:0005886,GO:0006979,GO:0016021,GO:0022857	plasma membrane|response to oxidative stress|integral component of membrane|transmembrane transporter activity
b0046	63.4551	52.9363	73.9738	1.39741	0.482759	0.777724	0.993231	40	6	12	17	11	22	kefF	protein_coding	product=regulator of KefC-mediated potassium transport and quinone oxidoreductase	ASAP:ABE-0000159,ECOCYC:EG11568,EcoGene:EG11568,GeneID:944767	GO:0003955,GO:0005886,GO:0006813,GO:0010181,GO:0032414,GO:1901381	NAD(P)H dehydrogenase (quinone) activity|plasma membrane|potassium ion transport|FMN binding|positive regulation of ion transmembrane transporter activity|positive regulation of potassium ion transmembrane transport
b0047	267.27	233.067	301.474	1.29351	0.371291	0.754669	0.993231	54	5	16	22	10	30	kefC	protein_coding	product=K(+) : H(+) antiporter KefC	ASAP:ABE-0000161,ECOCYC:EG10521,EcoGene:EG10521,GeneID:944773	GO:0000166,GO:0005886,GO:0005887,GO:0006813,GO:0006885,GO:0009636,GO:0015299,GO:0015503,GO:0015643,GO:0016020,GO:0019899,GO:0051595	nucleotide binding|plasma membrane|integral component of plasma membrane|potassium ion transport|regulation of pH|response to toxic substance|solute:proton antiporter activity|glutathione-regulated potassium exporter activity|toxic substance binding|membrane 10;|enzyme binding 11;|response to methylglyoxal 12;
b0048	297.429	297.427	297.432	1.00002	2.4e-05	0.782195	0.993231	76	79	90	77	63	80	folA	protein_coding	product=dihydrofolate reductase	ASAP:ABE-0000164,ECOCYC:EG10326,EcoGene:EG10326,GeneID:944790	GO:0004146,GO:0006545,GO:0006730,GO:0046654,GO:0050661	dihydrofolate reductase activity|glycine biosynthetic process|one-carbon metabolic process|tetrahydrofolate biosynthetic process|NADP binding	ko00670,ko00790	One carbon pool by folate|Folate biosynthesis
b0049	249.097	197.606	300.588	1.52115	0.605161	0.381296	0.993231	54	25	29	45	31	54	apaH	protein_coding	product=diadenosine tetraphosphatase	ASAP:ABE-0000167,ECOCYC:EG10048,EcoGene:EG10048,GeneID:944770	GO:0008803	bis(5'-nucleosyl)-tetraphosphatase (symmetrical) activity	ko00230	Purine metabolism
b0050	288.356	209.988	366.724	1.7464	0.804388	0.236707	0.993231	111	68	65	118	98	132	apaG	protein_coding	product=DUF525 domain-containing protein ApaG	ASAP:ABE-0000169,ECOCYC:EG10047,EcoGene:EG10047,GeneID:944772
b0051	668.083	442.617	893.55	2.01879	1.01349	0.0769919	0.993231	69	73	69	132	111	145	rsmA	protein_coding	product=16S rRNA m(6)2A1518%2Cm(6)2A1519 dimethyltransferase	ASAP:ABE-0000175,ECOCYC:EG10523,EcoGene:EG10523,GeneID:944939	GO:0000179,GO:0003723,GO:0005737,GO:0052908	rRNA (adenine-N6,N6-)-dimethyltransferase activity|RNA binding|cytoplasm|16S rRNA (adenine(1518)-N(6)/adenine(1519)-N(6))-dimethyltransferase activity
b0052	570.351	352.425	788.278	2.23673	1.16139	0.0681082	0.993231	58	46	43	88	88	104	pdxA	protein_coding	product=4-hydroxythreonine-4-phosphate dehydrogenase	ASAP:ABE-0000178,ECOCYC:EG10691,EcoGene:EG10691,GeneID:944919	GO:0000287,GO:0005737,GO:0008270,GO:0008615,GO:0042823,GO:0050570,GO:0050897,GO:0051287	magnesium ion binding|cytoplasm|zinc ion binding|pyridoxine biosynthetic process|pyridoxal phosphate biosynthetic process|4-hydroxythreonine-4-phosphate dehydrogenase activity|cobalt ion binding|NAD binding	ko00750	Vitamin B6 metabolism
b0053	4621.09	2774.61	6467.58	2.33099	1.22094	0.0413033	0.855428	194	312	287	556	640	509	surA	protein_coding	product=peptidyl-prolyl cis-trans isomerase SurA	ASAP:ABE-0000180,ECOCYC:EG10985,EcoGene:EG10985,GeneID:944812	GO:0003755,GO:0006457,GO:0030288,GO:0042277,GO:0043165,GO:0050821,GO:0051082,GO:0060274	peptidyl-prolyl cis-trans isomerase activity|protein folding|outer membrane-bounded periplasmic space|peptide binding|Gram-negative-bacterium-type cell outer membrane assembly|protein stabilization|unfolded protein binding|maintenance of stationary phase
b0054	6226.48	4523.67	7929.29	1.75284	0.809698	0.115549	0.993231	171	280	253	381	413	360	lptD	protein_coding	product=lipopolysaccharide assembly protein LptD	ASAP:ABE-0000183,ECOCYC:EG11569,EcoGene:EG11569,GeneID:945011	GO:0009279,GO:0010033,GO:0015920,GO:0043165	cell outer membrane|response to organic substance|lipopolysaccharide transport|Gram-negative-bacterium-type cell outer membrane assembly
b0055	197.35	164.974	229.725	1.3925	0.477676	0.647701	0.993231	79	11	26	36	20	51	djlA	protein_coding	product=co-chaperone protein DjlA	ASAP:ABE-0000187,ECOCYC:EG11570,EcoGene:EG11570,GeneID:948992	GO:0005886,GO:0016020,GO:0016021,GO:0051087	plasma membrane|membrane|integral component of membrane|chaperone binding
b0056	272.156	361.516	182.796	0.505636	-0.983828	0.259789	0.993231	126	64	65	37	20	49	yabP	protein_coding	product=putative uncharacterized protein YabP	ASAP:ABE-0000192,ECOCYC:EG12610,EcoGene:EG12610,GeneID:945039
b0057	136.791	203.03	70.5526	0.347498	-1.52492	0.213162	0.993231	103	188	171	60	42	58	yabQ	protein_coding	product=protein YabQ	ASAP:ABE-0000194,ECOCYC:EG12611,EcoGene:EG12611,GeneID:38094933
b0058	442.258	236.817	647.7	2.73503	1.45155	0.0329892	0.764899	54	43	51	120	113	107	rluA	protein_coding	product=23S rRNA pseudouridine(746) and tRNA pseudouridine(32) synthase	ASAP:ABE-0000196,ECOCYC:EG12609,EcoGene:EG12609,GeneID:946262	GO:0000455,GO:0001522,GO:0003723,GO:0006364,GO:0008033,GO:0009451,GO:0009982,GO:0031118,GO:0031119,GO:0106029,GO:0120159	enzyme-directed rRNA pseudouridine synthesis|pseudouridine synthesis|RNA binding|rRNA processing|tRNA processing|RNA modification|pseudouridine synthase activity|rRNA pseudouridine synthesis|tRNA pseudouridine synthesis|tRNA pseudouridine synthase activity 10;|rRNA pseudouridine synthase activity 11;
b0059	827.487	447.402	1207.57	2.69908	1.43247	0.0304065	0.745542	25	18	20	47	50	44	rapA	protein_coding	product=RNA polymerase-binding ATPase and RNAP recycling factor	ASAP:ABE-0000198,ECOCYC:EG11083,EcoGene:EG11083,GeneID:948523	GO:0003677,GO:0004386,GO:0005524,GO:0006355	DNA binding|helicase activity|ATP binding|regulation of transcription, DNA-templated
b0060	236.465	206.978	265.952	1.28493	0.361693	0.631243	0.993231	24	7	12	15	9	17	polB	protein_coding	product=DNA polymerase II	ASAP:ABE-0000202,ECOCYC:EG10747,EcoGene:EG10747,GeneID:944779	GO:0000166,GO:0003677,GO:0003887,GO:0006261,GO:0008296,GO:0009432,GO:0045004	nucleotide binding|DNA binding|DNA-directed DNA polymerase activity|DNA-dependent DNA replication|3'-5'-exodeoxyribonuclease activity|SOS response|DNA replication proofreading
b0061	38.1083	26.8112	49.4054	1.84272	0.881834	0.707532	0.993231	22	1	3	10	5	10	araD	protein_coding	product=L-ribulose-5-phosphate 4-epimerase AraD	ASAP:ABE-0000209,ECOCYC:EG10055,EcoGene:EG10055,GeneID:945294	GO:0005829,GO:0008270,GO:0008742,GO:0016832,GO:0019323,GO:0019324,GO:0019569	cytosol|zinc ion binding|L-ribulose-phosphate 4-epimerase activity|aldehyde-lyase activity|pentose catabolic process|L-lyxose metabolic process|L-arabinose catabolic process to xylulose 5-phosphate
b0062	121.207	88.2863	154.127	1.74576	0.803856	0.433349	0.993231	17	4	8	13	10	13	araA	protein_coding	product=L-arabinose isomerase	ASAP:ABE-0000221,ECOCYC:EG10052,EcoGene:EG10052,GeneID:947511	GO:0005829,GO:0008733,GO:0019568,GO:0019569,GO:0030145	cytosol|L-arabinose isomerase activity|arabinose catabolic process|L-arabinose catabolic process to xylulose 5-phosphate|manganese ion binding	ko00040	Pentose and glucuronate interconversions
b0063	140.408	160.057	120.76	0.754479	-0.406447	0.48318	0.993231	60	3	4	7	6	12	araB	protein_coding	product=ribulokinase	ASAP:ABE-0000223,ECOCYC:EG10053,EcoGene:EG10053,GeneID:946017	GO:0005524,GO:0005737,GO:0008741,GO:0016052,GO:0016773,GO:0019568,GO:0019569,GO:0019572	ATP binding|cytoplasm|ribulokinase activity|carbohydrate catabolic process|phosphotransferase activity, alcohol group as acceptor|arabinose catabolic process|L-arabinose catabolic process to xylulose 5-phosphate|L-arabinose catabolic process	ko00040	Pentose and glucuronate interconversions
b0064	1712.55	1368.7	2056.41	1.50246	0.587324	0.173556	0.993231	151	206	231	284	215	361	araC	protein_coding	product=DNA-binding transcriptional dual regulator AraC	ASAP:ABE-0000236,ECOCYC:EG10054,EcoGene:EG10054,GeneID:944780	GO:0003700,GO:0005737,GO:0019568,GO:0043565	DNA-binding transcription factor activity|cytoplasm|arabinose catabolic process|sequence-specific DNA binding
b0065	413.076	267.44	558.712	2.08911	1.06289	0.0939884	0.993231	68	36	52	86	57	134	yabI	protein_coding	product=DedA family protein YabI	ASAP:ABE-0000241,ECOCYC:EG11571,EcoGene:EG11571,GeneID:944783	GO:0005886,GO:0010212,GO:0016021,GO:0043093	plasma membrane|response to ionizing radiation|integral component of membrane|FtsZ-dependent cytokinesis
b0066	75.7283	72.7116	78.745	1.08298	0.115002	0.960459	1	59	2	11	14	4	28	thiQ	protein_coding	product=thiamine ABC transporter ATP binding subunit	ASAP:ABE-0000244,ECOCYC:EG11572,EcoGene:EG11572,GeneID:944785	GO:0005524,GO:0005886,GO:0015234,GO:0015888,GO:0016021,GO:0048502,GO:0071934	ATP binding|plasma membrane|thiamine transmembrane transporter activity|thiamine transport|integral component of membrane|thiamine-transporting ATPase activity|thiamine transmembrane transport	ko02010	ABC transporters
b0067	153.157	224.383	81.9303	0.365136	-1.4535	0.384382	0.993231	104	1	5	8	2	9	thiP	protein_coding	product=thiamine ABC transporter membrane subunit	ASAP:ABE-0000246,ECOCYC:EG11573,EcoGene:EG11573,GeneID:944784	GO:0005886,GO:0015234,GO:0015888,GO:0016021,GO:0071934	plasma membrane|thiamine transmembrane transporter activity|thiamine transport|integral component of membrane|thiamine transmembrane transport	ko02010	ABC transporters
b0068	159.194	143.476	174.912	1.2191	0.285814	0.771482	0.993231	50	14	13	25	13	27	thiB	protein_coding	product=thiamine ABC transporter periplasmic binding protein	ASAP:ABE-0000249,ECOCYC:EG11574,EcoGene:EG11574,GeneID:946306	GO:0015888,GO:0030288,GO:0030975,GO:0030976,GO:0055085	thiamine transport|outer membrane-bounded periplasmic space|thiamine binding|thiamine pyrophosphate binding|transmembrane transport	ko02010	ABC transporters
b0069	446.826	492.466	401.185	0.814645	-0.295756	0.866605	0.99483	45	35	42	28	23	36	sgrR	protein_coding	product=DNA-binding transcriptional dual regulator SgrR	ASAP:ABE-0000251,ECOCYC:EG12094,EcoGene:EG12094,GeneID:944788	GO:0000984,GO:0030288,GO:0045892,GO:0045893,GO:1904680	bacterial-type RNA polymerase regulatory region sequence-specific DNA binding|outer membrane-bounded periplasmic space|negative regulation of transcription, DNA-templated|positive regulation of transcription, DNA-templated|peptide transmembrane transporter activity
b4662	14.8728	11.757	17.9887	1.53004	0.613569	0.701857	0.993231	13	7	17	25	7	22	sgrT	protein_coding	product=putative inhibitor of the PtsG glucose transporter	ECOCYC:G0-10617,EcoGene:EG14467,GeneID:7751624	GO:0004857,GO:0009401,GO:0046325	enzyme inhibitor activity|phosphoenolpyruvate-dependent sugar phosphotransferase system|negative regulation of glucose import
b0070	156.705	151.609	161.801	1.06723	0.0938684	0.993227	1	63	4	15	23	4	27	setA	protein_coding	product=sugar exporter SetA	ASAP:ABE-0000257,ECOCYC:EG11754,EcoGene:EG11754,GeneID:944793	GO:0005351,GO:0005886,GO:0015767,GO:0016020,GO:0016021,GO:0036448,GO:1904659	carbohydrate:proton symporter activity|plasma membrane|lactose transport|membrane|integral component of membrane|cellular response to glucose-phosphate stress|glucose transmembrane transport
b0071	3281.46	4988.7	1574.21	0.315555	-1.66404	0.236022	0.993231	302	1244	1215	277	338	263	leuD	protein_coding	product=3-isopropylmalate dehydratase subunit LeuD	ASAP:ABE-0000259,ECOCYC:EG11575,EcoGene:EG11575,GeneID:945642	GO:0003861,GO:0009098,GO:0009316	3-isopropylmalate dehydratase activity|leucine biosynthetic process|3-isopropylmalate dehydratase complex	ko01230,ko00660,ko01210,ko00290	Biosynthesis of amino acids|C5-Branched dibasic acid metabolism|2-Oxocarboxylic acid metabolism|Valine, leucine and isoleucine biosynthesis
b0072	2315.26	2417.01	2213.52	0.915809	-0.126882	0.905113	0.997091	146	249	234	172	198	168	leuC	protein_coding	product=3-isopropylmalate dehydratase subunit LeuC	ASAP:ABE-0000261,ECOCYC:EG11576,EcoGene:EG11576,GeneID:945076	GO:0003861,GO:0009098,GO:0046872,GO:0051539	3-isopropylmalate dehydratase activity|leucine biosynthetic process|metal ion binding|4 iron, 4 sulfur cluster binding	ko01230,ko00660,ko01210,ko00290	Biosynthesis of amino acids|C5-Branched dibasic acid metabolism|2-Oxocarboxylic acid metabolism|Valine, leucine and isoleucine biosynthesis
b0073	758.478	452.946	1064.01	2.34909	1.2321	0.0565452	0.974585	73	50	53	109	110	122	leuB	protein_coding	product=3-isopropylmalate dehydrogenase	ASAP:ABE-0000265,ECOCYC:EG11577,EcoGene:EG11577,GeneID:944798	GO:0000287,GO:0003862,GO:0005829,GO:0009098,GO:0030145,GO:0034198,GO:0046872,GO:0051287	magnesium ion binding|3-isopropylmalate dehydrogenase activity|cytosol|leucine biosynthetic process|manganese ion binding|cellular response to amino acid starvation|metal ion binding|NAD binding	ko01230,ko00660,ko01210,ko00290	Biosynthesis of amino acids|C5-Branched dibasic acid metabolism|2-Oxocarboxylic acid metabolism|Valine, leucine and isoleucine biosynthesis
b0074	560.179	300.038	820.319	2.73405	1.45104	0.0394664	0.842655	39	22	23	54	61	67	leuA	protein_coding	product=2-isopropylmalate synthase	ASAP:ABE-0000267,ECOCYC:EG11226,EcoGene:EG11226,GeneID:947465	GO:0003852,GO:0009098	2-isopropylmalate synthase activity|leucine biosynthetic process	ko01230,ko00620,ko00290,ko01210	Biosynthesis of amino acids|Pyruvate metabolism|Valine, leucine and isoleucine biosynthesis|2-Oxocarboxylic acid metabolism
b0076	84.7419	72.1794	97.3044	1.34809	0.430917	0.912893	0.997747	43	2	6	13	8	17	leuO	protein_coding	product=DNA-binding transcriptional dual regulator LeuO	ASAP:ABE-0000280,ECOCYC:EG10531,EcoGene:EG10531,GeneID:949034	GO:0003700,GO:0006355,GO:0032993,GO:0043565	DNA-binding transcription factor activity|regulation of transcription, DNA-templated|protein-DNA complex|sequence-specific DNA binding
b4726	8.80767	12.871	4.74433	0.368606	-1.43985	0.561623	0.993231	221	0	16	18	1	31	yabR	protein_coding	product=protein YabR	ECOCYC:G0-16721,GeneID:38094934
b0077	401.104	291.008	511.201	1.75666	0.812832	0.364217	0.993231	61	11	21	34	28	45	ilvI	protein_coding	product=acetolactate synthase/acetohydroxybutanoate synthase%2C catalytic subunit	ASAP:ABE-0000290,ECOCYC:EG10500,EcoGene:EG10500,GeneID:948793	GO:0000287,GO:0003984,GO:0005829,GO:0009097,GO:0009099,GO:0030976,GO:0050660	magnesium ion binding|acetolactate synthase activity|cytosol|isoleucine biosynthetic process|valine biosynthetic process|thiamine pyrophosphate binding|flavin adenine dinucleotide binding	ko00660,ko00290,ko00770,ko00650,ko01210,ko01230	C5-Branched dibasic acid metabolism|Valine, leucine and isoleucine biosynthesis|Pantothenate and CoA biosynthesis|Butanoate metabolism|2-Oxocarboxylic acid metabolism|Biosynthesis of amino acids
b0078	206.328	141.33	271.326	1.91981	0.940965	0.331651	0.993231	113	20	30	68	48	88	ilvH	protein_coding	product=acetolactate synthase/acetohydroxybutanoate synthase%2C regulatory subunit	ASAP:ABE-0000294,ECOCYC:EG10499,EcoGene:EG10499,GeneID:947267	GO:0003984,GO:0005829,GO:0005948,GO:0009097,GO:0009099	acetolactate synthase activity|cytosol|acetolactate synthase complex|isoleucine biosynthetic process|valine biosynthetic process	ko00660,ko00290,ko00770,ko00650,ko01210,ko01230	C5-Branched dibasic acid metabolism|Valine, leucine and isoleucine biosynthesis|Pantothenate and CoA biosynthesis|Butanoate metabolism|2-Oxocarboxylic acid metabolism|Biosynthesis of amino acids
b0080	450.124	447.5	452.749	1.01173	0.0168229	0.768217	0.993231	69	53	62	57	40	68	cra	protein_coding	product=DNA-binding transcriptional dual regulator Cra	ASAP:ABE-0000299,ECOCYC:EG10338,EcoGene:EG10338,GeneID:944804	GO:0003677,GO:0006355,GO:0009750	DNA binding|regulation of transcription, DNA-templated|response to fructose
b0081	794.212	314.263	1274.16	4.05443	2.0195	0.00452578	0.310817	142	76	90	305	332	323	mraZ	protein_coding	product=DNA-binding transcriptional repressor MraZ	ASAP:ABE-0000302,ECOCYC:EG11084,EcoGene:EG11084,GeneID:944810	GO:0000976,GO:0003700,GO:0005737,GO:0009295,GO:0043565,GO:0045892,GO:2000143	transcription regulatory region sequence-specific DNA binding|DNA-binding transcription factor activity|cytoplasm|nucleoid|sequence-specific DNA binding|negative regulation of transcription, DNA-templated|negative regulation of DNA-templated transcription, initiation
b0082	1973.73	838.959	3108.5	3.70518	1.88955	0.00297835	0.235795	120	113	124	375	402	356	rsmH	protein_coding	product=16S rRNA m(4)C1402 methyltransferase	ASAP:ABE-0000304,ECOCYC:EG11085,EcoGene:EG11085,GeneID:944806	GO:0005737,GO:0070475,GO:0071424	cytoplasm|rRNA base methylation|rRNA (cytosine-N4-)-methyltransferase activity
b0083	743.62	344.915	1142.33	3.31191	1.72766	0.00789417	0.392017	122	120	133	369	368	342	ftsL	protein_coding	product=cell division protein FtsL	ASAP:ABE-0000306,ECOCYC:EG11086,EcoGene:EG11086,GeneID:944803	GO:0005887,GO:0032153,GO:0043093	integral component of plasma membrane|cell division site|FtsZ-dependent cytokinesis
b0084	1818.09	577.76	3058.42	5.29359	2.40425	0.00026259	0.0616947	45	43	43	198	205	195	ftsI	protein_coding	product=peptidoglycan DD-transpeptidase FtsI	ASAP:ABE-0000309,ECOCYC:EG10341,EcoGene:EG10341,GeneID:944799	GO:0005887,GO:0008360,GO:0008658,GO:0008955,GO:0009002,GO:0009252,GO:0043093,GO:0071555	integral component of plasma membrane|regulation of cell shape|penicillin binding|peptidoglycan glycosyltransferase activity|serine-type D-Ala-D-Ala carboxypeptidase activity|peptidoglycan biosynthetic process|FtsZ-dependent cytokinesis|cell wall organization	ko00550	Peptidoglycan biosynthesis
b0085	3168.59	1407.17	4930.01	3.5035	1.8088	0.00234249	0.205037	88	133	130	365	396	386	murE	protein_coding	product=UDP-N-acetylmuramoyl-L-alanyl-D-glutamate--2%2C6-diaminopimelate ligase	ASAP:ABE-0000311,ECOCYC:EG10621,EcoGene:EG10621,GeneID:944791	GO:0000287,GO:0005524,GO:0005829,GO:0007049,GO:0008360,GO:0008765,GO:0009252,GO:0051301,GO:0071555	magnesium ion binding|ATP binding|cytosol|cell cycle|regulation of cell shape|UDP-N-acetylmuramoylalanyl-D-glutamate-2,6-diaminopimelate ligase activity|peptidoglycan biosynthetic process|cell division|cell wall organization	ko00550,ko00300	Peptidoglycan biosynthesis|Lysine biosynthesis
b0086	3242.48	1516.86	4968.1	3.27526	1.71161	0.00301083	0.235795	90	166	146	409	434	424	murF	protein_coding	product=D-alanyl-D-alanine-adding enzyme	ASAP:ABE-0000313,ECOCYC:EG10622,EcoGene:EG10622,GeneID:944813	GO:0005524,GO:0005829,GO:0007049,GO:0008360,GO:0008766,GO:0009252,GO:0047480,GO:0051301,GO:0071555	ATP binding|cytosol|cell cycle|regulation of cell shape|UDP-N-acetylmuramoylalanyl-D-glutamyl-2,6-diaminopimelate-D-alanyl-D-alanine ligase activity|peptidoglycan biosynthetic process|UDP-N-acetylmuramoyl-tripeptide-D-alanyl-D-alanine ligase activity|cell division|cell wall organization	ko00550,ko00300	Peptidoglycan biosynthesis|Lysine biosynthesis
b0087	2178.03	1084.03	3272.03	3.01841	1.59379	0.00500179	0.311072	84	138	145	362	321	391	mraY	protein_coding	product=phospho-N-acetylmuramoyl-pentapeptide-transferase	ASAP:ABE-0000316,ECOCYC:EG10604,EcoGene:EG10604,GeneID:944814	GO:0005886,GO:0007049,GO:0008360,GO:0008963,GO:0009252,GO:0016021,GO:0051301,GO:0051992,GO:0071555	plasma membrane|cell cycle|regulation of cell shape|phospho-N-acetylmuramoyl-pentapeptide-transferase activity|peptidoglycan biosynthetic process|integral component of membrane|cell division|UDP-N-acetylmuramoyl-L-alanyl-D-glutamyl-meso-2,6-diaminopimelyl-D-alanyl-D-alanine:undecaprenyl-phosphate transferase activity|cell wall organization	ko00550	Peptidoglycan biosynthesis
b0088	3613.68	2213.23	5014.13	2.26553	1.17985	0.0280651	0.735072	180	243	210	446	408	499	murD	protein_coding	product=UDP-N-acetylmuramoyl-L-alanine--D-glutamate ligase	ASAP:ABE-0000318,ECOCYC:EG10620,EcoGene:EG10620,GeneID:944818	GO:0005524,GO:0005737,GO:0007049,GO:0008360,GO:0008764,GO:0009252,GO:0042802,GO:0051301,GO:0071555	ATP binding|cytoplasm|cell cycle|regulation of cell shape|UDP-N-acetylmuramoylalanine-D-glutamate ligase activity|peptidoglycan biosynthetic process|identical protein binding|cell division|cell wall organization	ko00471,ko00550	D-Glutamine and D-glutamate metabolism|Peptidoglycan biosynthesis
b0089	3387.24	1325.91	5448.58	4.10932	2.0389	0.000864961	0.128706	141	141	141	533	443	598	ftsW	protein_coding	product=putative lipid II flippase FtsW	ASAP:ABE-0000320,ECOCYC:EG10344,EcoGene:EG10344,GeneID:946322	GO:0005887,GO:0008360,GO:0008955,GO:0009252,GO:0032153,GO:0043093,GO:0071555	integral component of plasma membrane|regulation of cell shape|peptidoglycan glycosyltransferase activity|peptidoglycan biosynthetic process|cell division site|FtsZ-dependent cytokinesis|cell wall organization	ko04112	Cell cycle - Caulobacter
b0090	3341.11	1334.81	5347.4	4.0061	2.0022	0.00102829	0.139099	164	171	157	598	517	678	murG	protein_coding	product=N-acetylglucosaminyl transferase	ASAP:ABE-0000322,ECOCYC:EG10623,EcoGene:EG10623,GeneID:946321	GO:0005886,GO:0005975,GO:0007049,GO:0008360,GO:0009252,GO:0030259,GO:0050511,GO:0051301,GO:0051991,GO:0071555	plasma membrane|carbohydrate metabolic process|cell cycle|regulation of cell shape|peptidoglycan biosynthetic process|lipid glycosylation|undecaprenyldiphospho-muramoylpentapeptide beta-N-acetylglucosaminyltransferase activity|cell division|UDP-N-acetyl-D-glucosamine:N-acetylmuramoyl-L-alanyl-D-glutamyl-meso-2,6-diaminopimelyl-D-alanyl-D-alanine-diphosphoundecaprenol 4-beta-N-acetylglucosaminlytr…	ko04112,ko00550	Cell cycle - Caulobacter|Peptidoglycan biosynthesis
b0091	6368.96	2851.75	9886.17	3.4667	1.79356	0.00225834	0.205037	208	268	260	786	738	838	murC	protein_coding	product=UDP-N-acetylmuramate--L-alanine ligase	ASAP:ABE-0000324,ECOCYC:EG10619,EcoGene:EG10619,GeneID:946153	GO:0000287,GO:0005524,GO:0005737,GO:0007049,GO:0008360,GO:0008763,GO:0009252,GO:0051301,GO:0071555	magnesium ion binding|ATP binding|cytoplasm|cell cycle|regulation of cell shape|UDP-N-acetylmuramate-L-alanine ligase activity|peptidoglycan biosynthetic process|cell division|cell wall organization	ko00471,ko00550	D-Glutamine and D-glutamate metabolism|Peptidoglycan biosynthesis
b0092	4865.15	2725.22	7005.08	2.57047	1.36203	0.0163386	0.609704	336	412	388	888	869	901	ddlB	protein_coding	product=D-alanine--D-alanine ligase B	ASAP:ABE-0000326,ECOCYC:EG10214,EcoGene:EG10214,GeneID:946324	GO:0005524,GO:0005829,GO:0008360,GO:0008716,GO:0009252,GO:0046872,GO:0071555	ATP binding|cytosol|regulation of cell shape|D-alanine-D-alanine ligase activity|peptidoglycan biosynthetic process|metal ion binding|cell wall organization	ko00550,ko00473	Peptidoglycan biosynthesis|D-Alanine metabolism
b0093	2864.28	1893.81	3834.74	2.02488	1.01784	0.0575275	0.981462	255	323	291	530	521	568	ftsQ	protein_coding	product=cell division protein FtsQ	ASAP:ABE-0000329,ECOCYC:EG10342,EcoGene:EG10342,GeneID:944823	GO:0000917,GO:0005886,GO:0005887,GO:0016021,GO:0032153,GO:0042802,GO:0043093,GO:0051301	division septum assembly|plasma membrane|integral component of plasma membrane|integral component of membrane|cell division site|identical protein binding|FtsZ-dependent cytokinesis|cell division	ko04112	Cell cycle - Caulobacter
b0094	2148.38	1472.18	2824.57	1.91864	0.940083	0.0991709	0.993231	198	151	139	253	235	313	ftsA	protein_coding	product=cell division protein FtsA	ASAP:ABE-0000331,ECOCYC:EG10339,EcoGene:EG10339,GeneID:944778	GO:0009898,GO:0032153,GO:0043093	cytoplasmic side of plasma membrane|cell division site|FtsZ-dependent cytokinesis	ko04112	Cell cycle - Caulobacter
Predicted_non_antisense_transcript-1	62.8027	53.8138	71.7916	1.33407	0.415837	0.602755	0.993231	309	300	262	299	322	406
b0095	4023.93	3737.49	4310.36	1.15328	0.205738	0.556222	0.993231	450	445	398	422	422	471	ftsZ	protein_coding	product=cell division protein FtsZ	ASAP:ABE-0000333,ECOCYC:EG10347,EcoGene:EG10347,GeneID:944786	GO:0003924,GO:0005525,GO:0005737,GO:0032153,GO:0043093,GO:0051258,GO:0090529	GTPase activity|GTP binding|cytoplasm|cell division site|FtsZ-dependent cytokinesis|protein polymerization|cell septum assembly
Predicted_non_antisense_transcript-2	157.921	98.7925	217.05	2.19703	1.13555	0.13036	0.993231	990	1082	920	1909	2017	1858
b0096	24552.3	11583.5	37521	3.23917	1.69562	0.00388568	0.279769	1502	1859	1466	4868	4813	4463	lpxC	protein_coding	product=UDP-3-O-acyl-N-acetylglucosamine deacetylase	ASAP:ABE-0000336,ECOCYC:EG10265,EcoGene:EG10265,GeneID:944816	GO:0008759,GO:0009245,GO:0046872,GO:0103117	UDP-3-O-[3-hydroxymyristoyl] N-acetylglucosamine deacetylase activity|lipid A biosynthetic process|metal ion binding|UDP-3-O-acyl-N-acetylglucosamine deacetylase activity	ko00540	Lipopolysaccharide biosynthesis
b0097	620.99	334.243	907.737	2.7158	1.44138	0.0269755	0.73426	105	86	77	210	199	211	secM	protein_coding	product=SecA translation regulator	ASAP:ABE-0000340,ECOCYC:EG11087,EcoGene:EG11087,GeneID:944831	GO:0005829,GO:0042597,GO:0045182	cytosol|periplasmic space|translation regulator activity	ko03070,ko03060	Bacterial secretion system|Protein export
b0098	2717.96	1802.36	3633.56	2.01601	1.0115	0.102624	0.993231	138	77	82	161	144	170	secA	protein_coding	product=protein translocation ATPase	ASAP:ABE-0000343,ECOCYC:EG10936,EcoGene:EG10936,GeneID:944821	GO:0005524,GO:0005737,GO:0005886,GO:0006605,GO:0017038,GO:0046872,GO:0065002	ATP binding|cytoplasm|plasma membrane|protein targeting|protein import|metal ion binding|intracellular protein transmembrane transport	ko02024,ko03070,ko03060	Quorum sensing|Bacterial secretion system|Protein export
b0099	73.7741	88.204	59.3443	0.672807	-0.571736	0.578531	0.993231	152	3	15	19	4	40	mutT	protein_coding	product=8-oxo-dGTP diphosphatase	ASAP:ABE-0000346,ECOCYC:EG10626,EcoGene:EG10626,GeneID:944824	GO:0000287,GO:0006260,GO:0006281,GO:0008413,GO:0030145,GO:0035539,GO:0044715,GO:0044716	magnesium ion binding|DNA replication|DNA repair|8-oxo-7,8-dihydroguanosine triphosphate pyrophosphatase activity|manganese ion binding|8-oxo-7,8-dihydrodeoxyguanosine triphosphate pyrophosphatase activity|8-oxo-dGDP phosphatase activity|8-oxo-GDP phosphatase activity
b0101	124.64	97.7558	151.524	1.55002	0.63229	0.441781	0.993231	112	58	55	100	74	102	yacG	protein_coding	product=DNA gyrase inhibitor YacG	ASAP:ABE-0000351,ECOCYC:EG12314,EcoGene:EG12314,GeneID:945630	GO:0006355,GO:0008270,GO:0008657	regulation of transcription, DNA-templated|zinc ion binding|DNA topoisomerase (ATP-hydrolyzing) inhibitor activity
b0102	260.286	156.504	364.068	2.32625	1.218	0.0775748	0.993231	32	28	25	60	52	61	zapD	protein_coding	product=cell division factor ZapD	ASAP:ABE-0000355,ECOCYC:EG12313,EcoGene:EG12313,GeneID:944873	GO:0005737,GO:0043093,GO:0090529	cytoplasm|FtsZ-dependent cytokinesis|cell septum assembly
b0103	164.734	108.389	221.079	2.03967	1.02834	0.200724	0.993231	34	21	21	41	40	43	coaE	protein_coding	product=dephospho-CoA kinase	ASAP:ABE-0000357,ECOCYC:EG12312,EcoGene:EG12312,GeneID:949060	GO:0004140,GO:0005524,GO:0005737,GO:0015937	dephospho-CoA kinase activity|ATP binding|cytoplasm|coenzyme A biosynthetic process	ko00770	Pantothenate and CoA biosynthesis
b0104	220.513	242.893	198.132	0.81572	-0.293855	0.451476	0.993231	131	9	17	26	18	22	guaC	protein_coding	product=GMP reductase	ASAP:ABE-0000362,ECOCYC:EG10422,EcoGene:EG10422,GeneID:948986	GO:0003920,GO:0006163,GO:0046872,GO:1902560	GMP reductase activity|purine nucleotide metabolic process|metal ion binding|GMP reductase complex	ko00230	Purine metabolism
b0106	69.0861	59.6843	78.4878	1.31505	0.395116	0.786961	0.993231	18	2	7	8	4	12	hofC	protein_coding	product=inner membrane protein HofC	ASAP:ABE-0000366,ECOCYC:EG11798,EcoGene:EG11798,GeneID:945806	GO:0005886,GO:0015628,GO:0016021	plasma membrane|protein secretion by the type II secretion system|integral component of membrane
b0107	143.639	128.38	158.898	1.23771	0.307679	0.679678	0.993231	23	7	14	14	8	20	hofB	protein_coding	product=T2SSE family protein	ASAP:ABE-0000370,ECOCYC:EG12106,EcoGene:EG12106,GeneID:947481	GO:0005524,GO:0005886,GO:0016887	ATP binding|plasma membrane|ATPase activity
b0108	11.674	13.3107	10.0374	0.754081	-0.407208	0.84624	0.994088	15	0	5	3	0	7	ppdD	protein_coding	product=prepilin peptidase-dependent protein	ASAP:ABE-0000372,ECOCYC:EG12107,EcoGene:EG12107,GeneID:945817	GO:0009289	pilus
b0109	122.867	86.2481	159.485	1.84914	0.886858	0.334513	0.993231	27	9	11	22	16	26	nadC	protein_coding	product=quinolinate phosphoribosyltransferase (decarboxylating)	ASAP:ABE-0000374,ECOCYC:EG11546,EcoGene:EG11546,GeneID:948869	GO:0004514,GO:0005737,GO:0005829,GO:0009435,GO:0034213,GO:0034628	nicotinate-nucleotide diphosphorylase (carboxylating) activity|cytoplasm|cytosol|NAD biosynthetic process|quinolinate catabolic process|'de novo' NAD biosynthetic process from aspartate	ko00760	Nicotinate and nicotinamide metabolism
b0110	241.281	149.059	333.502	2.23738	1.16181	0.105353	0.993231	56	29	36	70	52	102	ampD	protein_coding	product=1%2C6-anhydro-N-acetylmuramoyl-L-alanine amidase	ASAP:ABE-0000380,ECOCYC:EG10041,EcoGene:EG10041,GeneID:948877	GO:0005737,GO:0008745,GO:0009253,GO:0009254,GO:0009392,GO:0046872,GO:0071555	cytoplasm|N-acetylmuramoyl-L-alanine amidase activity|peptidoglycan catabolic process|peptidoglycan turnover|N-acetyl-anhydromuramoyl-L-alanine amidase activity|metal ion binding|cell wall organization
b0111	421.091	357.315	484.867	1.35697	0.440393	0.615913	0.993231	153	32	46	69	45	101	ampE	protein_coding	product=protein AmpE	ASAP:ABE-0000382,ECOCYC:EG10042,EcoGene:EG10042,GeneID:946678	GO:0005886,GO:0005887,GO:0046677	plasma membrane|integral component of plasma membrane|response to antibiotic
b0112	5399.39	5067.35	5731.42	1.13105	0.177661	0.435416	0.993231	314	526	511	502	404	610	aroP	protein_coding	product=aromatic amino acid:H(+) symporter AroP	ASAP:ABE-0000384,ECOCYC:EG10084,EcoGene:EG10084,GeneID:946018	GO:0005302,GO:0005886,GO:0005887,GO:0009977,GO:0015192,GO:0015196,GO:0015823,GO:0015827,GO:0015828	L-tyrosine transmembrane transporter activity|plasma membrane|integral component of plasma membrane|proton motive force dependent protein transmembrane transporter activity|L-phenylalanine transmembrane transporter activity|L-tryptophan transmembrane transporter activity|phenylalanine transport|tryptophan transport|tyrosine transport
b0113	1594.46	2117.51	1071.4	0.505971	-0.982874	0.258827	0.993231	336	374	370	163	167	152	pdhR	protein_coding	product=DNA-binding transcriptional dual regulator PdhR	ASAP:ABE-0000394,ECOCYC:EG11088,EcoGene:EG11088,GeneID:944827	GO:0003677,GO:0003700	DNA binding|DNA-binding transcription factor activity
Predicted_non_antisense_transcript-3	226.611	240.444	212.777	0.884934	-0.176358	0.883056	0.994892	1199	908	647	679	710	575
b0114	27861.5	29222.9	26500.1	0.906826	-0.141103	0.977812	1	1483	1504	1367	1175	1153	1130	aceE	protein_coding	product=pyruvate dehydrogenase E1 component	ASAP:ABE-0000397,ECOCYC:EG10024,EcoGene:EG10024,GeneID:944834	GO:0000287,GO:0004738,GO:0004739,GO:0005829,GO:0006096,GO:0016020,GO:0030976,GO:0042802,GO:0042803	magnesium ion binding|pyruvate dehydrogenase activity|pyruvate dehydrogenase (acetyl-transferring) activity|cytosol|glycolytic process|membrane|thiamine pyrophosphate binding|identical protein binding|protein homodimerization activity	ko00020,ko01200,ko00620,ko00010	Citrate cycle (TCA cycle)|Carbon metabolism|Pyruvate metabolism|Glycolysis / Gluconeogenesis
b0115	16361.4	16166.6	16556.2	1.0241	0.0343559	0.730913	0.993231	1145	1168	1074	1056	960	1067	aceF	protein_coding	product=pyruvate dehydrogenase%2C E2 subunit	ASAP:ABE-0000400,ECOCYC:EG10025,EcoGene:EG10025,GeneID:944794	GO:0004742,GO:0005737,GO:0006086,GO:0006090,GO:0006096,GO:0016407,GO:0031405,GO:0045254	dihydrolipoyllysine-residue acetyltransferase activity|cytoplasm|acetyl-CoA biosynthetic process from pyruvate|pyruvate metabolic process|glycolytic process|acetyltransferase activity|lipoic acid binding|pyruvate dehydrogenase complex	ko00020,ko01200,ko00620,ko00010	Citrate cycle (TCA cycle)|Carbon metabolism|Pyruvate metabolism|Glycolysis / Gluconeogenesis
Predicted_non_antisense_transcript-4	1322.99	1125.86	1520.11	1.35017	0.433144	0.473636	0.993231	1019	529	491	750	627	764
b0116	9716.79	6759.46	12674.1	1.87502	0.906904	0.147699	0.993231	1053	591	496	1057	1015	1033	lpd	protein_coding	product=lipoamide dehydrogenase	ASAP:ABE-0000404,ECOCYC:EG10543,EcoGene:EG10543,GeneID:944854	GO:0004148,GO:0005737,GO:0006096,GO:0009055,GO:0045454,GO:0050660	dihydrolipoyl dehydrogenase activity|cytoplasm|glycolytic process|electron transfer activity|cell redox homeostasis|flavin adenine dinucleotide binding	ko00260,ko01200,ko00630,ko00620,ko00020,ko00280,ko00640,ko00010	Glycine, serine and threonine metabolism|Carbon metabolism|Glyoxylate and dicarboxylate metabolism|Pyruvate metabolism|Citrate cycle (TCA cycle)|Valine, leucine and isoleucine degradation|Propanoate metabolism|Glycolysis / Gluconeogenesis
b0117	82.8454	70.9511	94.7396	1.33528	0.417143	0.830564	0.993231	19	1	3	6	3	10	yacH	protein_coding	product=DUF3300 domain-containing protein YacH	ASAP:ABE-0000406,ECOCYC:EG12315,EcoGene:EG12315,GeneID:944868
b0118	17558.9	8480.55	26637.3	3.14099	1.65122	0.0294102	0.741736	591	428	368	1087	1371	979	acnB	protein_coding	product=hypothetical protein	ASAP:ABE-0000411,ECOCYC:EG12316,EcoGene:EG12316,GeneID:944864	GO:0003729,GO:0003730,GO:0003994,GO:0005829,GO:0006097,GO:0006099,GO:0006417,GO:0019629,GO:0046872,GO:0047456,GO:0051539	mRNA binding|mRNA 3'-UTR binding|aconitate hydratase activity|cytosol|glyoxylate cycle|tricarboxylic acid cycle|regulation of translation|propionate catabolic process, 2-methylcitrate cycle|metal ion binding|2-methylisocitrate dehydratase activity 10;|4 iron, 4 sulfur cluster binding 11;	ko01200,ko00630,ko00020,ko01210,ko01230,ko00720,ko00640	Carbon metabolism|Glyoxylate and dicarboxylate metabolism|Citrate cycle (TCA cycle)|2-Oxocarboxylic acid metabolism|Biosynthesis of amino acids|Carbon fixation pathways in prokaryotes|Propanoate metabolism
b0119	704.869	616.291	793.447	1.28746	0.364523	0.332319	0.993231	154	243	230	264	220	304	yacL	protein_coding	product=UPF0231 family protein YacL	ASAP:ABE-0000414,ECOCYC:EG12605,EcoGene:EG12605,GeneID:944809
b0120	808.528	644.377	972.678	1.50949	0.594057	0.351789	0.993231	174	108	76	154	140	129	speD	protein_coding	product=S-adenosylmethionine decarboxylase proenzyme	ASAP:ABE-0000416,ECOCYC:EG10962,EcoGene:EG10962,GeneID:947719	GO:0004014,GO:0006557,GO:0008295	adenosylmethionine decarboxylase activity|S-adenosylmethioninamine biosynthetic process|spermidine biosynthetic process	ko00330,ko00270	Arginine and proline metabolism|Cysteine and methionine metabolism
b0121	787.838	613.693	961.983	1.56753	0.648494	0.279663	0.993231	139	92	76	139	119	134	speE	protein_coding	product=spermidine synthase	ASAP:ABE-0000418,ECOCYC:EG10963,EcoGene:EG10963,GeneID:947726	GO:0004766,GO:0005737,GO:0008295	spermidine synthase activity|cytoplasm|spermidine biosynthetic process	ko00330,ko00410,ko00480,ko00270	Arginine and proline metabolism|beta-Alanine metabolism|Glutathione metabolism|Cysteine and methionine metabolism
b0122	71.9793	43.8093	100.149	2.28603	1.19284	0.279497	0.993231	31	10	20	31	30	42	yacC	protein_coding	product=putative lipoprotein YacC	ASAP:ABE-0000423,ECOCYC:EG11089,EcoGene:EG11089,GeneID:948472
b0123	436.824	430.474	443.174	1.0295	0.0419473	0.877562	0.994892	126	18	24	36	20	51	cueO	protein_coding	product=cuprous oxidase/multicopper oxidase with role in copper homeostasis	ASAP:ABE-0000430,ECOCYC:EG12318,EcoGene:EG12318,GeneID:947736	GO:0004322,GO:0005507,GO:0010273,GO:0016682,GO:0016722,GO:0016724,GO:0030288,GO:0042597,GO:0046688	ferroxidase activity|copper ion binding|detoxification of copper ion|oxidoreductase activity, acting on diphenols and related substances as donors, oxygen as acceptor|oxidoreductase activity, oxidizing metal ions|oxidoreductase activity, oxidizing metal ions, oxygen as acceptor|outer membrane-bounded periplasmic space|periplasmic space|response to copper ion
b0124	1168.89	751.788	1585.99	2.10963	1.07699	0.103062	0.993231	57	36	42	68	85	72	gcd	protein_coding	product=quinoprotein glucose dehydrogenase	ASAP:ABE-0000433,ECOCYC:EG10369,EcoGene:EG10369,GeneID:944830	GO:0000287,GO:0005886,GO:0008876,GO:0016021,GO:0030288,GO:0048039,GO:0070968	magnesium ion binding|plasma membrane|quinoprotein glucose dehydrogenase activity|integral component of membrane|outer membrane-bounded periplasmic space|ubiquinone binding|pyrroloquinoline quinone binding	ko00030	Pentose phosphate pathway
b0125	320.589	155.758	485.42	3.1165	1.63993	0.0150034	0.5927	50	34	40	122	63	160	hpt	protein_coding	product=hypoxanthine phosphoribosyltransferase	ASAP:ABE-0000440,ECOCYC:EG20098,EcoGene:EG20098,GeneID:946624	GO:0000166,GO:0004422,GO:0005737,GO:0006166,GO:0032264,GO:0046872,GO:0052657	nucleotide binding|hypoxanthine phosphoribosyltransferase activity|cytoplasm|purine ribonucleoside salvage|IMP salvage|metal ion binding|guanine phosphoribosyltransferase activity	ko00230,ko00983	Purine metabolism|Drug metabolism - other enzymes
b0126	317.889	180.259	455.52	2.52703	1.33744	0.0762514	0.993231	61	31	31	82	76	81	can	protein_coding	product=carbonic anhydrase 2	ASAP:ABE-0000442,ECOCYC:EG12319,EcoGene:EG12319,GeneID:944832	GO:0004089,GO:0005737,GO:0005829,GO:0008270,GO:0015976	carbonate dehydratase activity|cytoplasm|cytosol|zinc ion binding|carbon utilization	ko00910	Nitrogen metabolism
b0127	543.638	403.618	683.657	1.69382	0.760281	0.218481	0.993231	103	51	47	86	61	129	yadG	protein_coding	product=putative ABC transporter ATP-binding protein YadG	ASAP:ABE-0000447,ECOCYC:EG12320,EcoGene:EG12320,GeneID:944833	GO:0005524,GO:0005886,GO:0010165,GO:0016887	ATP binding|plasma membrane|response to X-ray|ATPase activity
b0128	335.524	219.761	451.288	2.05354	1.03811	0.102075	0.993231	48	30	44	69	48	103	yadH	protein_coding	product=putative ABC transporter membrane subunit YadH	ASAP:ABE-0000450,ECOCYC:EG12321,EcoGene:EG12321,GeneID:944836	GO:0043190,GO:0055085	ATP-binding cassette (ABC) transporter complex|transmembrane transport
b0129	83.9933	68.1757	99.8109	1.46402	0.549939	0.685597	0.993231	62	10	18	28	17	40	yadI	protein_coding	product=putative PTS enzyme IIA component YadI	ASAP:ABE-0000453,ECOCYC:EG12322,EcoGene:EG12322,GeneID:947397	GO:0005737,GO:0009401,GO:0016021,GO:0016301	cytoplasm|phosphoenolpyruvate-dependent sugar phosphotransferase system|integral component of membrane|kinase activity
b0130	255.219	193.909	316.529	1.63236	0.706955	0.347433	0.993231	47	14	18	34	18	45	yadE	protein_coding	product=putative polysaccharide deacetylase lipoprotein	ASAP:ABE-0000457,ECOCYC:EG11749,EcoGene:EG11749,GeneID:946536	GO:0005975,GO:0016810	carbohydrate metabolic process|hydrolase activity, acting on carbon-nitrogen (but not peptide) bonds
b0131	385.581	223.918	547.244	2.44395	1.28921	0.0653453	0.993231	111	70	74	164	159	184	panD	protein_coding	product=aspartate 1-decarboxylase proenzyme	ASAP:ABE-0000459,ECOCYC:EG11747,EcoGene:EG11747,GeneID:945686	GO:0004068,GO:0005737,GO:0006523,GO:0015940	aspartate 1-decarboxylase activity|cytoplasm|alanine biosynthetic process|pantothenate biosynthetic process	ko00770,ko00410	Pantothenate and CoA biosynthesis|beta-Alanine metabolism
b0132	128.234	136.043	120.425	0.885198	-0.175928	0.745975	0.993231	90	4	12	18	4	32	rpnC	protein_coding	product=recombination-promoting nuclease RpnC	ASAP:ABE-0000463,ECOCYC:EG11748,EcoGene:EG11748,GeneID:944781	GO:0006310,GO:1990238	DNA recombination|double-stranded DNA endodeoxyribonuclease activity
b0133	1504.98	1074.22	1935.74	1.802	0.849596	0.132888	0.993231	201	164	156	283	242	279	panC	protein_coding	product=pantothenate synthetase	ASAP:ABE-0000465,ECOCYC:EG11746,EcoGene:EG11746,GeneID:944958	GO:0004592,GO:0005524,GO:0005737,GO:0015940	pantoate-beta-alanine ligase activity|ATP binding|cytoplasm|pantothenate biosynthetic process	ko00770,ko00410	Pantothenate and CoA biosynthesis|beta-Alanine metabolism
b0134	1442.39	1164.45	1720.34	1.47738	0.563044	0.278878	0.993231	218	195	181	272	240	245	panB	protein_coding	product=3-methyl-2-oxobutanoate hydroxymethyltransferase	ASAP:ABE-0000467,ECOCYC:EG11675,EcoGene:EG11675,GeneID:944839	GO:0000287,GO:0003864,GO:0005829,GO:0015940,GO:0016020,GO:0033317,GO:0042802	magnesium ion binding|3-methyl-2-oxobutanoate hydroxymethyltransferase activity|cytosol|pantothenate biosynthetic process|membrane|pantothenate biosynthetic process from valine|identical protein binding	ko00770	Pantothenate and CoA biosynthesis
b0135	47.7367	48.6076	46.8659	0.964168	-0.0526442	0.772232	0.993231	28	0	2	6	1	7	yadC	protein_coding	product=fimbrial tip-adhesin YadC	ASAP:ABE-0000470,ECOCYC:EG11678,EcoGene:EG11678,GeneID:944837	GO:0006974,GO:0007155,GO:0009289,GO:0043709,GO:0043711,GO:0046677	cellular response to DNA damage stimulus|cell adhesion|pilus|cell adhesion involved in single-species biofilm formation|pilus organization|response to antibiotic
b0136	40.2991	44.1284	36.4698	0.826447	-0.275007	0.71729	0.993231	46	0	7	9	1	13	yadK	protein_coding	product=putative fimbrial protein YadK	ASAP:ABE-0000472,ECOCYC:EG12325,EcoGene:EG12325,GeneID:944835	GO:0007155,GO:0009289,GO:0043709,GO:0043711	cell adhesion|pilus|cell adhesion involved in single-species biofilm formation|pilus organization
b0137	37.2369	40.9507	33.5231	0.818622	-0.28873	0.788422	0.993231	35	2	7	8	1	14	yadL	protein_coding	product=putative fimbrial protein YadL	ASAP:ABE-0000475,ECOCYC:EG12326,EcoGene:EG12326,GeneID:944829	GO:0007155,GO:0009289	cell adhesion|pilus
b0138	22.6331	25.8966	19.3697	0.747962	-0.418964	0.734358	0.993231	26	0	4	6	0	7	yadM	protein_coding	product=putative fimbrial protein YadM	ASAP:ABE-0000477,ECOCYC:EG12327,EcoGene:EG12327,GeneID:944828	GO:0007155,GO:0009289,GO:0043709,GO:0043711	cell adhesion|pilus|cell adhesion involved in single-species biofilm formation|pilus organization
b0139	138.674	165.631	111.716	0.67449	-0.568131	0.632573	0.993231	46	0	3	5	0	11	htrE	protein_coding	product=putative fimbrial usher protein HtrE	ASAP:ABE-0000479,ECOCYC:EG11972,EcoGene:EG11972,GeneID:944819	GO:0009279,GO:0009297,GO:0015473,GO:0016021	cell outer membrane|pilus assembly|fimbrial usher porin activity|integral component of membrane
b0140	27.4516	30.3406	24.5625	0.809558	-0.304794	0.75868	0.993231	28	0	3	5	0	8	yadV	protein_coding	product=putative fimbrial chaperone YadV	ASAP:ABE-0000482,ECOCYC:EG11973,EcoGene:EG11973,GeneID:944859	GO:0007155,GO:0030288,GO:0043711,GO:0061077,GO:0071555	cell adhesion|outer membrane-bounded periplasmic space|pilus organization|chaperone-mediated protein folding|cell wall organization
b0141	15.7304	17.1032	14.3576	0.839466	-0.252456	0.884777	0.994892	15	0	4	2	0	8	yadN	protein_coding	product=putative fimbrial protein YadN	ASAP:ABE-0000487,ECOCYC:EG12328,EcoGene:EG12328,GeneID:944841	GO:0007155,GO:0009289,GO:0043709,GO:0043711	cell adhesion|pilus|cell adhesion involved in single-species biofilm formation|pilus organization
b0142	20.4649	19.1368	21.793	1.1388	0.187519	0.978185	1	22	2	2	5	2	10	folK	protein_coding	product=2-amino-4-hydroxy-6-hydroxymethyldihydropteridine diphosphokinase	ASAP:ABE-0000491,ECOCYC:EG11374,EcoGene:EG11374,GeneID:948792	GO:0000287,GO:0003848,GO:0005524,GO:0016301,GO:0046654,GO:0046656	magnesium ion binding|2-amino-4-hydroxy-6-hydroxymethyldihydropteridine diphosphokinase activity|ATP binding|kinase activity|tetrahydrofolate biosynthetic process|folic acid biosynthetic process	ko00790	Folate biosynthesis
b0143	351.16	243.887	458.433	1.87969	0.910497	0.154386	0.993231	27	21	24	46	33	36	pcnB	protein_coding	product=poly(A) polymerase I	ASAP:ABE-0000493,ECOCYC:EG10690,EcoGene:EG10690,GeneID:947318	GO:0003723,GO:0004652,GO:0005524,GO:0006378	RNA binding|polynucleotide adenylyltransferase activity|ATP binding|mRNA polyadenylation	ko03018	RNA degradation
b0144	73.9785	52.2685	95.6884	1.83071	0.872404	0.39615	0.993231	14	5	7	10	9	18	gluQ	protein_coding	product=glutamyl-Q tRNA(Asp) synthetase	ASAP:ABE-0000497,ECOCYC:EG11362,EcoGene:EG11362,GeneID:944846	GO:0004812,GO:0005524,GO:0005737,GO:0006400,GO:0008270,GO:0043039	aminoacyl-tRNA ligase activity|ATP binding|cytoplasm|tRNA modification|zinc ion binding|tRNA aminoacylation
b0145	2468.06	2189.58	2746.55	1.25437	0.326967	0.409633	0.993231	416	717	614	730	714	632	dksA	protein_coding	product=RNA polymerase-binding transcription factor DksA	ASAP:ABE-0000499,ECOCYC:EG10230,EcoGene:EG10230,GeneID:944850	GO:0005737,GO:0008270,GO:0010468	cytoplasm|zinc ion binding|regulation of gene expression
Predicted_non_antisense_transcript-5	39.7609	39.0779	40.444	1.03496	0.0495737	0.838842	0.993231	303	444	383	365	358	382
b0146	359.655	295.195	424.116	1.43673	0.522792	0.316135	0.993231	58	60	47	65	62	87	sfsA	protein_coding	product=putative DNA-binding transcriptional regulator of maltose metabolism	ASAP:ABE-0000503,ECOCYC:EG10949,EcoGene:EG10949,GeneID:944855	GO:0003677	DNA binding
b0147	56.2519	26.1515	86.3522	3.30199	1.72334	0.176239	0.993231	14	3	8	21	15	22	thpR	protein_coding	product=RNA 2'%2C3'-cyclic phosphodiesterase	ASAP:ABE-0000505,ECOCYC:EG12330,EcoGene:EG12330,GeneID:944848	GO:0004113,GO:0008664	2',3'-cyclic-nucleotide 3'-phosphodiesterase activity|2'-5'-RNA ligase activity
b0148	753.811	585.656	921.967	1.57425	0.654662	0.487599	0.993231	92	19	23	44	38	53	hrpB	protein_coding	product=putative ATP-dependent RNA helicase HrpB	ASAP:ABE-0000510,ECOCYC:EG12329,EcoGene:EG12329,GeneID:944845	GO:0003676,GO:0005524,GO:0008026	nucleic acid binding|ATP binding|ATP-dependent helicase activity
b0149	872.471	482.754	1262.19	2.61456	1.38657	0.0457262	0.889603	42	21	23	55	57	60	mrcB	protein_coding	product=peptidoglycan glycosyltransferase/peptidoglycan DD-transpeptidase MrcB	ASAP:ABE-0000516,ECOCYC:EG10605,EcoGene:EG10605,GeneID:944843	GO:0005886,GO:0005887,GO:0008144,GO:0008360,GO:0008658,GO:0008955,GO:0009002,GO:0009252,GO:0009274,GO:0010165,GO:0016020,GO:0030288,GO:0046677,GO:0071555,GO:0071723	plasma membrane|integral component of plasma membrane|drug binding|regulation of cell shape|penicillin binding|peptidoglycan glycosyltransferase activity|serine-type D-Ala-D-Ala carboxypeptidase activity|peptidoglycan biosynthetic process|peptidoglycan-based cell wall|response to X-ray 10;|membrane 11;|outer membrane-bounded periplasmic space 12;|response to antibiotic 13;|cell wall organization …	ko00550	Peptidoglycan biosynthesis
b0150	1835.23	924.709	2745.76	2.96932	1.57013	0.00897282	0.426113	52	58	49	145	140	140	fhuA	protein_coding	product=ferrichrome outer membrane transporter/phage receptor	ASAP:ABE-0000520,ECOCYC:EG10302,EcoGene:EG10302,GeneID:944856	GO:0005506,GO:0006811,GO:0009279,GO:0015344,GO:0015643,GO:0016021,GO:0019904,GO:0038023,GO:0046790,GO:0048037,GO:0055072	iron ion binding|ion transport|cell outer membrane|siderophore uptake transmembrane transporter activity|toxic substance binding|integral component of membrane|protein domain specific binding|signaling receptor activity|virion binding|cofactor binding 10;|iron ion homeostasis 11;
b0151	209.89	146.062	273.718	1.87398	0.906106	0.417055	0.993231	83	12	15	42	33	49	fhuC	protein_coding	product=iron(III) hydroxamate ABC transporter ATP binding subunit	ASAP:ABE-0000522,ECOCYC:EG10304,EcoGene:EG10304,GeneID:945250	GO:0005524,GO:0006811,GO:0015623,GO:0043190,GO:0055072,GO:0102026	ATP binding|ion transport|iron-chelate-transporting ATPase activity|ATP-binding cassette (ABC) transporter complex|iron ion homeostasis|ferric dicitrate transporter activity	ko02010	ABC transporters
b0152	94.182	63.3479	125.016	1.97349	0.980746	0.403271	0.993231	27	3	10	16	12	24	fhuD	protein_coding	product=iron(III) hydroxamate ABC transporter periplasmic binding protein	ASAP:ABE-0000524,ECOCYC:EG10305,EcoGene:EG10305,GeneID:947510	GO:0006811,GO:0030288,GO:0055072	ion transport|outer membrane-bounded periplasmic space|iron ion homeostasis	ko02010	ABC transporters
b0153	609.845	988.43	231.26	0.233967	-2.09562	0.314217	0.993231	378	3	21	18	4	24	fhuB	protein_coding	product=iron(III) hydroxamate ABC transporter membrane subunit	ASAP:ABE-0000526,ECOCYC:EG10303,EcoGene:EG10303,GeneID:946890	GO:0005215,GO:0005886,GO:0005887,GO:0006811,GO:0043190,GO:0055072	transporter activity|plasma membrane|integral component of plasma membrane|ion transport|ATP-binding cassette (ABC) transporter complex|iron ion homeostasis	ko02010	ABC transporters
Predicted_antisense_transcript-3	72.0752	138.708	5.44281	0.0392395	-4.67155	0.146645	0.993231	476	3	20	5	0	5
Predicted_antisense_transcript-4	127.326	240.448	14.2039	0.0590726	-4.08137	0.196051	0.993231	581	2	20	13	0	2
b0154	1619.17	1264.64	1973.71	1.56068	0.642179	0.171303	0.993231	88	138	138	181	174	184	hemL	protein_coding	product=glutamate-1-semialdehyde aminotransferase	ASAP:ABE-0000529,ECOCYC:EG10432,EcoGene:EG10432,GeneID:946892	GO:0005737,GO:0006782,GO:0008483,GO:0030170,GO:0042286	cytoplasm|protoporphyrinogen IX biosynthetic process|transaminase activity|pyridoxal phosphate binding|glutamate-1-semialdehyde 2,1-aminomutase activity	ko00860	Porphyrin and chlorophyll metabolism
b0155	300.041	240.283	359.799	1.4974	0.582456	0.411258	0.993231	51	13	22	33	16	48	clcA	protein_coding	product=chloride:H(+) antiporter ClcA	ASAP:ABE-0000533,ECOCYC:EG12331,EcoGene:EG12331,GeneID:946715	GO:0005247,GO:0005887,GO:0015297	voltage-gated chloride channel activity|integral component of plasma membrane|antiporter activity
b4728	28.7507	13.8609	43.6405	3.14845	1.65464	0.267559	0.993231	47	26	24	82	57	109	yadW	protein_coding	product=protein YadW	ECOCYC:G0-16723,GeneID:38094936
b0156	363.185	137.983	588.387	4.26421	2.09228	0.00234121	0.205037	45	53	56	205	168	243	erpA	protein_coding	product=iron-sulfur cluster insertion protein ErpA	ASAP:ABE-0000538,ECOCYC:EG12332,EcoGene:EG12332,GeneID:944857	GO:0005198,GO:0005506,GO:0016226,GO:0051536,GO:0097428	structural molecule activity|iron ion binding|iron-sulfur cluster assembly|iron-sulfur cluster binding|protein maturation by iron-sulfur cluster transfer
b0157	55.4956	54.3098	56.6814	1.04367	0.0616613	0.909752	0.997208	50	1	9	13	3	20	yadS	protein_coding	product=conserved inner membrane protein YadS	ASAP:ABE-0000540,ECOCYC:EG12333,EcoGene:EG12333,GeneID:949062	GO:0005886,GO:0016021	plasma membrane|integral component of membrane
b0158	81.7983	57.3501	106.247	1.8526	0.889548	0.422373	0.993231	22	5	9	14	11	23	btuF	protein_coding	product=vitamin B12 ABC transporter periplasmic binding protein	ASAP:ABE-0000542,ECOCYC:EG12334,EcoGene:EG12334,GeneID:947574	GO:0015889,GO:0030288,GO:0031419,GO:0042597	cobalamin transport|outer membrane-bounded periplasmic space|cobalamin binding|periplasmic space	ko02010	ABC transporters
b0159	1042.34	718.135	1366.54	1.90289	0.928195	0.0998861	0.993231	121	139	138	242	229	203	mtn	protein_coding	product=5'-methylthioadenosine/S-adenosylhomocysteine nucleosidase	ASAP:ABE-0000545,ECOCYC:EG11090,EcoGene:EG11090,GeneID:948542	GO:0008782,GO:0008930,GO:0009164,GO:0019284,GO:0019509	adenosylhomocysteine nucleosidase activity|methylthioadenosine nucleosidase activity|nucleoside catabolic process|L-methionine salvage from S-adenosylmethionine|L-methionine salvage from methylthioadenosine	ko01230,ko00270	Biosynthesis of amino acids|Cysteine and methionine metabolism
b0160	243.425	222.862	263.988	1.18454	0.244322	0.774055	0.993231	44	14	15	19	15	29	dgt	protein_coding	product=dGTP triphosphohydrolase	ASAP:ABE-0000548,ECOCYC:EG10225,EcoGene:EG10225,GeneID:947177	GO:0000287,GO:0006203,GO:0008832	magnesium ion binding|dGTP catabolic process|dGTPase activity	ko00230	Purine metabolism
b0161	652.95	341.354	964.545	2.82564	1.49858	0.0317788	0.754576	47	28	30	73	82	78	degP	protein_coding	product=periplasmic serine endoprotease DegP	ASAP:ABE-0000551,ECOCYC:EG10463,EcoGene:EG10463,GeneID:947139	GO:0004252,GO:0005886,GO:0006457,GO:0006508,GO:0006515,GO:0006979,GO:0008233,GO:0008236,GO:0009266,GO:0009408,GO:0030288,GO:0042802,GO:0061077	serine-type endopeptidase activity|plasma membrane|protein folding|proteolysis|protein quality control for misfolded or incompletely synthesized proteins|response to oxidative stress|peptidase activity|serine-type peptidase activity|response to temperature stimulus|response to heat 10;|outer membrane-bounded periplasmic space 11;|identical protein binding 12;|chaperone-mediated protein folding 13;	ko02020	Two-component system
b0162	140.074	121.227	158.922	1.31095	0.39061	0.802095	0.993231	52	3	12	18	7	28	cdaR	protein_coding	product=DNA-binding transcriptional activator CdaR	ASAP:ABE-0000554,ECOCYC:EG12335,EcoGene:EG12335,GeneID:944860	GO:0003700,GO:0045893	DNA-binding transcription factor activity|positive regulation of transcription, DNA-templated
b0163	1622.03	1925.38	1318.68	0.684891	-0.546053	0.669345	0.993231	525	754	576	388	418	361	yaeH	protein_coding	product=DUF3461 domain-containing protein YaeH	ASAP:ABE-0000556,ECOCYC:EG12336,EcoGene:EG12336,GeneID:947044
b0164	79.9738	70.7099	89.2377	1.26203	0.335742	0.872242	0.99483	38	5	8	15	8	18	yaeI	protein_coding	product=phosphodiesterase YaeI	ASAP:ABE-0000559,ECOCYC:EG12337,EcoGene:EG12337,GeneID:945002	GO:0008758,GO:0009245,GO:0046872	UDP-2,3-diacylglucosamine hydrolase activity|lipid A biosynthetic process|metal ion binding
b0166	4750.28	1935.39	7565.18	3.90887	1.96675	0.00101369	0.139099	212	337	316	1114	1092	950	dapD	protein_coding	product=tetrahydrodipicolinate succinylase	ASAP:ABE-0000565,ECOCYC:EG10207,EcoGene:EG10207,GeneID:944862	GO:0005737,GO:0008666,GO:0009089,GO:0019877	cytoplasm|2,3,4,5-tetrahydropyridine-2,6-dicarboxylate N-succinyltransferase activity|lysine biosynthetic process via diaminopimelate|diaminopimelate biosynthetic process	ko01230,ko00300	Biosynthesis of amino acids|Lysine biosynthesis
b0167	1650.61	1059.23	2241.99	2.11663	1.08177	0.0849822	0.993231	78	48	47	99	93	102	glnD	protein_coding	product=PII uridylyltransferase/uridylyl removing enzyme	ASAP:ABE-0000568,ECOCYC:EG11411,EcoGene:EG11411,GeneID:944863	GO:0006807,GO:0006808,GO:0008081,GO:0008773	nitrogen compound metabolic process|regulation of nitrogen utilization|phosphoric diester hydrolase activity|[protein-PII] uridylyltransferase activity	ko02020	Two-component system
b0168	1282.07	740.175	1823.96	2.46422	1.30113	0.0326692	0.764899	143	129	106	264	263	273	map	protein_coding	product=methionine aminopeptidase	ASAP:ABE-0000571,ECOCYC:EG10570,EcoGene:EG10570,GeneID:947882	GO:0005829,GO:0008198,GO:0070006,GO:0070084	cytosol|ferrous iron binding|metalloaminopeptidase activity|protein initiator methionine removal
b4414	825.002	493.06	1156.94	2.34646	1.23048	0.0474296	0.889603	385	551	417	1004	1077	799	tff	ncRNA		ASAP:ABE-0047239,ECOCYC:G0-8895,EcoGene:EG31135,GeneID:2847773			ko03010	Ribosome
b0169	14925.9	9772.23	20079.6	2.05477	1.03897	0.0848757	0.993231	2483	1862	1352	3231	3363	2899	rpsB	protein_coding	product=30S ribosomal subunit protein S2	ASAP:ABE-0000575,ECOCYC:EG10901,EcoGene:EG10901,GeneID:947874	GO:0003735,GO:0006412,GO:0015935	structural constituent of ribosome|translation|small ribosomal subunit	ko03010	Ribosome
b0170	6633.9	3525.32	9742.48	2.76358	1.46654	0.0220046	0.677007	789	535	460	1324	1427	1143	tsf	protein_coding	product=protein chain elongation factor EF-Ts	ASAP:ABE-0000579,ECOCYC:EG11033,EcoGene:EG11033,GeneID:944866	GO:0003746,GO:0005737	translation elongation factor activity|cytoplasm
b0171	798.127	434.268	1161.99	2.67574	1.41994	0.030464	0.745542	123	74	66	205	161	207	pyrH	protein_coding	product=UMP kinase	ASAP:ABE-0000582,ECOCYC:EG11539,EcoGene:EG11539,GeneID:944989	GO:0005524,GO:0005737,GO:0033862,GO:0044210	ATP binding|cytoplasm|UMP kinase activity|'de novo' CTP biosynthetic process	ko00240	Pyrimidine metabolism
Predicted_non_antisense_transcript-6	253.556	166.816	340.295	2.03994	1.02853	0.139523	0.993231	305	259	252	442	474	499
b0172	2852.11	1915.84	3788.38	1.9774	0.983602	0.076	0.993231	417	491	417	761	832	737	frr	protein_coding	product=ribosome-recycling factor	ASAP:ABE-0000588,ECOCYC:EG10335,EcoGene:EG10335,GeneID:946122	GO:0005737,GO:0006415	cytoplasm|translational termination
b0173	490.071	298.817	681.325	2.28007	1.18908	0.0923017	0.993231	60	23	36	69	54	83	dxr	protein_coding	product=1-deoxy-D-xylulose 5-phosphate reductoisomerase	ASAP:ABE-0000592,ECOCYC:EG12715,EcoGene:EG12715,GeneID:945019	GO:0019288,GO:0030145,GO:0030604,GO:0042802,GO:0051484,GO:0070402	isopentenyl diphosphate biosynthetic process, methylerythritol 4-phosphate pathway|manganese ion binding|1-deoxy-D-xylulose-5-phosphate reductoisomerase activity|identical protein binding|isopentenyl diphosphate biosynthetic process, methylerythritol 4-phosphate pathway involved in terpenoid biosynthetic process|NADPH binding	ko00900	Terpenoid backbone biosynthesis
b0174	286.856	176.257	397.455	2.25497	1.17311	0.130342	0.993231	65	19	33	60	45	88	ispU	protein_coding	product=undecaprenyl diphosphate synthase	ASAP:ABE-0000595,ECOCYC:G6092,EcoGene:EG13329,GeneID:944874	GO:0000287,GO:0008360,GO:0008834,GO:0009252,GO:0071555	magnesium ion binding|regulation of cell shape|di-trans,poly-cis-decaprenylcistransferase activity|peptidoglycan biosynthetic process|cell wall organization	ko00900	Terpenoid backbone biosynthesis
b0175	439.61	297.225	581.995	1.9581	0.969452	0.122788	0.993231	59	39	49	84	64	98	cdsA	protein_coding	product=CDP-diglyceride synthetase	ASAP:ABE-0000600,ECOCYC:EG10139,EcoGene:EG10139,GeneID:944876	GO:0004605,GO:0005886,GO:0016021,GO:0016024	phosphatidate cytidylyltransferase activity|plasma membrane|integral component of membrane|CDP-diacylglycerol biosynthetic process	ko00564,ko04070	Glycerophospholipid metabolism|Phosphatidylinositol signaling system
b0176	1561.81	708.673	2414.95	3.4077	1.7688	0.00508697	0.311072	80	68	66	208	199	219	rseP	protein_coding	product=intramembrane zinc metalloprotease	ASAP:ABE-0000603,ECOCYC:EG12436,EcoGene:EG12436,GeneID:944871	GO:0004222,GO:0005886,GO:0005887,GO:0043856,GO:0045152,GO:0046872	metalloendopeptidase activity|plasma membrane|integral component of plasma membrane|anti-sigma factor antagonist activity|antisigma factor binding|metal ion binding	ko02024,ko04112	Quorum sensing|Cell cycle - Caulobacter
b0177	8925.44	3919	13931.9	3.55496	1.82984	0.00265442	0.219432	211	226	195	658	687	630	bamA	protein_coding	product=outer membrane protein assembly factor BamA	ASAP:ABE-0000605,ECOCYC:G6093,EcoGene:EG12676,GeneID:944870	GO:0009279,GO:0016021,GO:0043165,GO:0051205	cell outer membrane|integral component of membrane|Gram-negative-bacterium-type cell outer membrane assembly|protein insertion into membrane
b0178	6101.15	3622.85	8579.45	2.36814	1.24376	0.0316636	0.754576	989	1053	889	2042	2153	1863	skp	protein_coding	product=periplasmic chaperone Skp	ASAP:ABE-0000608,ECOCYC:EG10455,EcoGene:EG10455,GeneID:944861	GO:0042597,GO:0051082	periplasmic space|unfolded protein binding
b0179	6718.6	2301.95	11135.3	4.83731	2.27421	0.000305779	0.0682499	290	315	274	1308	1276	1169	lpxD	protein_coding	product=UDP-3-O-(3-hydroxymyristoyl)glucosamine N-acyltransferase	ASAP:ABE-0000610,ECOCYC:EG10316,EcoGene:EG10316,GeneID:944882	GO:0005737,GO:0005829,GO:0009245,GO:0016410,GO:0042802,GO:0043764,GO:0046677,GO:0103118	cytoplasm|cytosol|lipid A biosynthetic process|N-acyltransferase activity|identical protein binding|UDP-3-O-[3-hydroxymyristoyl] glucosamine N-acyltransferase activity|response to antibiotic|UDP-3-O-(R-3-hydroxymyristoyl)-glucosamine N-acyltransferase activity	ko00540	Lipopolysaccharide biosynthesis
b0180	1443.89	1149.52	1738.26	1.51216	0.596612	0.223779	0.993231	328	353	308	451	411	491	fabZ	protein_coding	product=3-hydroxy-acyl-[acyl-carrier-protein] dehydratase	ASAP:ABE-0000613,ECOCYC:EG11284,EcoGene:EG11284,GeneID:944888	GO:0005737,GO:0006633,GO:0008693,GO:0009245,GO:0042802,GO:0047451	cytoplasm|fatty acid biosynthetic process|3-hydroxydecanoyl-[acyl-carrier-protein] dehydratase activity|lipid A biosynthetic process|identical protein binding|3-hydroxyoctanoyl-[acyl-carrier-protein] dehydratase activity	ko00061,ko01212,ko00780	Fatty acid biosynthesis|Fatty acid metabolism|Biotin metabolism
b0181	2526.56	2184.51	2868.6	1.31316	0.39304	0.324789	0.993231	253	395	376	414	425	426	lpxA	protein_coding	product=UDP-N-acetylglucosamine acyltransferase	ASAP:ABE-0000618,ECOCYC:EG10545,EcoGene:EG10545,GeneID:944849	GO:0005737,GO:0008780,GO:0009245	cytoplasm|acyl-[acyl-carrier-protein]-UDP-N-acetylglucosamine O-acyltransferase activity|lipid A biosynthetic process	ko00540	Lipopolysaccharide biosynthesis
b0182	670.627	526.319	814.935	1.54837	0.630748	0.284138	0.993231	85	57	55	86	74	93	lpxB	protein_coding	product=lipid A disaccharide synthase	ASAP:ABE-0000620,ECOCYC:EG10546,EcoGene:EG10546,GeneID:944838	GO:0008915,GO:0009245	lipid-A-disaccharide synthase activity|lipid A biosynthetic process	ko00540	Lipopolysaccharide biosynthesis
b0183	193.098	100.875	285.322	2.82847	1.50002	0.0968815	0.993231	52	15	20	51	52	67	rnhB	protein_coding	product=RNase HII	ASAP:ABE-0000622,ECOCYC:EG10861,EcoGene:EG10861,GeneID:944852	GO:0003723,GO:0004523,GO:0005737,GO:0006401,GO:0030145	RNA binding|RNA-DNA hybrid ribonuclease activity|cytoplasm|RNA catabolic process|manganese ion binding	ko03030	DNA replication
b0184	1666.18	733.535	2598.82	3.54288	1.82492	0.0106717	0.467044	60	20	24	88	81	95	dnaE	protein_coding	product=DNA polymerase III subunit alpha	ASAP:ABE-0000624,ECOCYC:EG10238,EcoGene:EG10238,GeneID:944877	GO:0003677,GO:0003887,GO:0005737,GO:0005829,GO:0006260,GO:0044776,GO:0090305	DNA binding|DNA-directed DNA polymerase activity|cytoplasm|cytosol|DNA replication|DNA polymerase III, core complex|nucleic acid phosphodiester bond hydrolysis	ko00230,ko00240,ko03440,ko03030,ko03430	Purine metabolism|Pyrimidine metabolism|Homologous recombination|DNA replication|Mismatch repair
b0185	620.445	317.459	923.431	2.90882	1.54044	0.0232605	0.687648	60	36	48	117	104	118	accA	protein_coding	product=acetyl-CoA carboxyltransferase subunit alpha	ASAP:ABE-0000630,ECOCYC:EG11647,EcoGene:EG11647,GeneID:944895	GO:0003989,GO:0005524,GO:0006633,GO:0009317,GO:0016743,GO:2001295	acetyl-CoA carboxylase activity|ATP binding|fatty acid biosynthetic process|acetyl-CoA carboxylase complex|carboxyl- or carbamoyltransferase activity|malonyl-CoA biosynthetic process	ko01200,ko00061,ko00620,ko00253,ko00720,ko00640,ko01212	Carbon metabolism|Fatty acid biosynthesis|Pyruvate metabolism|Tetracycline biosynthesis|Carbon fixation pathways in prokaryotes|Propanoate metabolism|Fatty acid metabolism
b0186	818.866	674.135	963.596	1.42938	0.515391	0.330856	0.993231	55	37	41	53	43	67	ldcC	protein_coding	product=lysine decarboxylase 2	ASAP:ABE-0000633,ECOCYC:G6094,EcoGene:EG13219,GeneID:944887	GO:0005737,GO:0006554,GO:0008923,GO:0042802	cytoplasm|lysine catabolic process|lysine decarboxylase activity|identical protein binding	ko00310,ko00960	Lysine degradation|Tropane, piperidine and pyridine alkaloid biosynthesis
b0187	182.006	162.843	201.17	1.23536	0.304933	0.615236	0.993231	63	52	57	51	62	65	yaeR	protein_coding	product=VOC domain-containing protein YaeR	ASAP:ABE-0000635,ECOCYC:G6095,EcoGene:EG13224,GeneID:944875	GO:0046872	metal ion binding
b0188	330.511	402.299	258.722	0.643108	-0.636866	0.360683	0.993231	191	12	17	22	20	29	tilS	protein_coding	product=tRNA(Ile)-lysidine synthetase	ASAP:ABE-0000638,ECOCYC:G6096,EcoGene:EG13220,GeneID:944889	GO:0002136,GO:0005524,GO:0005829,GO:0006400,GO:0032267,GO:0042802	tRNA wobble base lysidine biosynthesis|ATP binding|cytosol|tRNA modification|tRNA(Ile)-lysidine synthase activity|identical protein binding
b0189	923.129	860.682	985.576	1.14511	0.195488	0.47231	0.993231	164	479	527	474	438	436	rof	protein_coding	product=modulator of Rho-dependent transcription termination	ASAP:ABE-0000641,ECOCYC:G6097,EcoGene:EG13221,GeneID:944891	GO:0031554,GO:0031564	regulation of DNA-templated transcription, termination|transcription antitermination
b4406	649.101	629.152	669.051	1.06342	0.0887088	0.607878	0.993231	169	441	487	394	394	363	yaeP	protein_coding	product=UPF0253 family protein YaeP	ASAP:ABE-0047214,ECOCYC:G372,EcoGene:EG13222,GeneID:1450233
b0190	160.159	140.073	180.245	1.28679	0.363778	0.636575	0.993231	56	25	37	40	33	44	yaeQ	protein_coding	product=uncharacterized protein YaeQ	ASAP:ABE-0000648,ECOCYC:G6098,EcoGene:EG13223,GeneID:946809
b0191	160.899	119.342	202.455	1.69643	0.762498	0.27827	0.993231	48	33	39	60	44	71	arfB	protein_coding	product=peptidyl-tRNA hydrolase%2C ribosome rescue factor	ASAP:ABE-0000650,ECOCYC:EG12354,EcoGene:EG12354,GeneID:946046	GO:0003747,GO:0004045,GO:0005737,GO:0043022,GO:0072344	translation release factor activity|aminoacyl-tRNA hydrolase activity|cytoplasm|ribosome binding|rescue of stalled ribosome
b0192	730.346	635.919	824.773	1.29698	0.375154	0.465399	0.993231	173	104	115	145	109	168	nlpE	protein_coding	product=lipoprotein NlpE	ASAP:ABE-0000652,ECOCYC:EG12137,EcoGene:EG12137,GeneID:946782	GO:0007155,GO:0009279,GO:0010810,GO:0042802	cell adhesion|cell outer membrane|regulation of cell-substrate adhesion|identical protein binding
b0193	40.6745	41.849	39.4999	0.943868	-0.0833436	0.906402	0.997208	21	3	4	6	2	10	yaeF	protein_coding	product=peptidase C92 family protein	ASAP:ABE-0000655,ECOCYC:EG12138,EcoGene:EG12138,GeneID:944892	GO:0005886,GO:0008234	plasma membrane|cysteine-type peptidase activity
b0194	958.016	587.963	1328.07	2.25876	1.17553	0.0501206	0.910618	48	47	40	91	88	88	proS	protein_coding	product=proline--tRNA ligase	ASAP:ABE-0000657,ECOCYC:EG10770,EcoGene:EG10770,GeneID:949116	GO:0002161,GO:0004827,GO:0005524,GO:0005737,GO:0006433	aminoacyl-tRNA editing activity|proline-tRNA ligase activity|ATP binding|cytoplasm|prolyl-tRNA aminoacylation	ko00970	Aminoacyl-tRNA biosynthesis
b0195	73.5507	60.1138	86.9877	1.44705	0.533115	0.74629	0.993231	43	4	7	15	7	26	trmO	protein_coding	product=tRNA m(6)t(6)A37 methyltransferase	ASAP:ABE-0000661,ECOCYC:EG11503,EcoGene:EG11503,GeneID:949112	GO:0000049,GO:0030488,GO:0089715	tRNA binding|tRNA methylation|tRNA m6t6A37 methyltransferase activity
b0196	87.2885	66.0208	108.556	1.64427	0.717449	0.427101	0.993231	41	20	15	39	22	37	rcsF	protein_coding	product=outer membrane lipoprotein RcsF	ASAP:ABE-0000663,ECOCYC:EG11502,EcoGene:EG11502,GeneID:949113	GO:0005622,GO:0035556,GO:0036406	intracellular|intracellular signal transduction|anchored component of periplasmic side of cell outer membrane	ko02020	Two-component system
b0197	735.717	651.819	819.614	1.25742	0.330472	0.79507	0.993231	285	67	84	126	105	126	metQ	protein_coding	product=L-methionine/D-methionine ABC transporter membrane anchored binding protein	ASAP:ABE-0000666,ECOCYC:EG11504,EcoGene:EG11504,GeneID:944893	GO:0030288,GO:0046658,GO:0048473,GO:0055052	outer membrane-bounded periplasmic space|anchored component of plasma membrane|D-methionine transport|ATP-binding cassette (ABC) transporter complex, substrate-binding subunit-containing	ko02010	ABC transporters
b0198	140.237	92.9648	187.51	2.017	1.01221	0.265641	0.993231	38	11	21	39	26	38	metI	protein_coding	product=L-methionine/D-methionine ABC transporter membrane subunit	ASAP:ABE-0000668,ECOCYC:EG11737,EcoGene:EG11737,GeneID:944894	GO:0005886,GO:0005887,GO:0015191,GO:0048473,GO:0055052	plasma membrane|integral component of plasma membrane|L-methionine transmembrane transporter activity|D-methionine transport|ATP-binding cassette (ABC) transporter complex, substrate-binding subunit-containing	ko02010	ABC transporters
b0199	137.46	94.1446	180.775	1.92018	0.941243	0.275541	0.993231	23	8	12	21	15	28	metN	protein_coding	product=L-methionine/D-methionine ABC transporter ATP binding subunit	ASAP:ABE-0000671,ECOCYC:EG11621,EcoGene:EG11621,GeneID:944896	GO:0005524,GO:0009276,GO:0015191,GO:0015424,GO:0016887,GO:0042626,GO:0048473,GO:0048474,GO:0055052	ATP binding|Gram-negative-bacterium-type cell wall|L-methionine transmembrane transporter activity|amino acid-transporting ATPase activity|ATPase activity|ATPase activity, coupled to transmembrane movement of substances|D-methionine transport|D-methionine transmembrane transporter activity|ATP-binding cassette (ABC) transporter complex, substrate-binding subunit-containing	ko02010	ABC transporters
b0200	534.738	471.193	598.283	1.26972	0.34451	0.487149	0.993231	141	105	98	116	107	149	gmhB	protein_coding	product=D-glycero-beta-D-manno-heptose-1%2C7-bisphosphate 7-phosphatase	ASAP:ABE-0000675,ECOCYC:EG11736,EcoGene:EG11736,GeneID:944879	GO:0000287,GO:0005829,GO:0008270,GO:0009244,GO:0034200,GO:0097171	magnesium ion binding|cytosol|zinc ion binding|lipopolysaccharide core region biosynthetic process|D,D-heptose 1,7-bisphosphate phosphatase activity|ADP-L-glycero-beta-D-manno-heptose biosynthetic process	ko00540	Lipopolysaccharide biosynthesis
b0201	0.881337	1.45837	0.304306	0.208662	-2.26076	0.841602	0.993231	0	0	0	0	0	0	rrsH	rRNA		ASAP:ABE-0000677,ECOCYC:EG30090,EcoGene:EG30090,GeneID:944897
b0202	0.753822	1.20334	0.304306	0.252886	-1.98344	0.864045	0.99483	10	0	1	0	0	3	ileV	tRNA		ASAP:ABE-0000679,ECOCYC:EG30045,EcoGene:EG30045,GeneID:944884
b0203	1.28889	1.96916	0.608613	0.309072	-1.69399	0.838857	0.993231	16	0	4	0	0	4	alaV	tRNA		ASAP:ABE-0000682,ECOCYC:EG30010,EcoGene:EG30010,GeneID:944890
b0204	1.55258	2.7709	0.334262	0.120633	-3.0513	0.730054	0.993231	0	0	0	0	0	0	rrlH	rRNA		ASAP:ABE-0000684,ECOCYC:EG30083,EcoGene:EG30083,GeneID:944900
b0205	3.12177	4.08343	2.1601	0.528992	-0.918683	0.814923	0.993231	30	0	0	1	0	7	rrfH	rRNA		ASAP:ABE-0000686,ECOCYC:EG30076,EcoGene:EG30076,GeneID:944898
b0206	10.3931	11.996	8.79018	0.73276	-0.448587	0.794932	0.993231	118	0	9	15	0	36	aspU	tRNA		ASAP:ABE-0000688,ECOCYC:EG30024,EcoGene:EG30024,GeneID:944880
b0207	196.439	182.744	210.134	1.14989	0.201491	0.844189	0.99397	82	20	21	38	18	43	dkgB	protein_coding	product=methylglyoxal reductase DkgB	ASAP:ABE-0000692,ECOCYC:EG11648,EcoGene:EG11648,GeneID:944901	GO:0004033,GO:0005737,GO:0019853,GO:0047681,GO:0051596,GO:1990002	aldo-keto reductase (NADP) activity|cytoplasm|L-ascorbic acid biosynthetic process|aryl-alcohol dehydrogenase (NADP+) activity|methylglyoxal catabolic process|methylglyoxal reductase (NADPH-dependent, acetol producing)
b0208	319.132	286.027	352.238	1.23148	0.300398	0.67693	0.993231	72	36	35	42	43	49	yafC	protein_coding	product=putative LysR family transcriptional regulator YafC	ASAP:ABE-0000694,ECOCYC:EG11649,EcoGene:EG11649,GeneID:947507	GO:0003677,GO:0003700,GO:0006351,GO:0010212	DNA binding|DNA-binding transcription factor activity|transcription, DNA-templated|response to ionizing radiation
b0209	1701.2	1299.07	2103.33	1.6191	0.695193	0.1605	0.993231	182	229	208	310	291	322	yafD	protein_coding	product=endonuclease/exonuclease/phosphatase domain-containing protein YafD	ASAP:ABE-0000700,ECOCYC:EG11650,EcoGene:EG11650,GeneID:946286	GO:0005737	cytoplasm
b0210	243.703	165.086	322.321	1.95245	0.965284	0.179699	0.993231	51	30	34	53	55	77	yafE	protein_coding	product=putative S-adenosylmethionine-dependent methyltransferase	ASAP:ABE-0000702,ECOCYC:EG11651,EcoGene:EG11651,GeneID:946197	GO:0008168	methyltransferase activity
b0211	630.138	392.019	868.257	2.21484	1.1472	0.0690056	0.993231	45	37	36	70	73	81	mltD	protein_coding	product=membrane-bound lytic murein transglycosylase D	ASAP:ABE-0000704,ECOCYC:EG10246,EcoGene:EG10246,GeneID:945694	GO:0000270,GO:0005886,GO:0008933,GO:0016829,GO:0071555	peptidoglycan metabolic process|plasma membrane|lytic transglycosylase activity|lyase activity|cell wall organization
b0212	310.443	280.569	340.317	1.21295	0.278521	0.61139	0.993231	86	43	41	56	38	74	gloB	protein_coding	product=hydroxyacylglutathione hydrolase GloB	ASAP:ABE-0000707,ECOCYC:G6099,EcoGene:EG13330,GeneID:944902	GO:0004416,GO:0008270,GO:0009408,GO:0009636,GO:0019243	hydroxyacylglutathione hydrolase activity|zinc ion binding|response to heat|response to toxic substance|methylglyoxal catabolic process to D-lactate via S-lactoyl-glutathione	ko00620	Pyruvate metabolism
b0213	181.626	191.763	171.489	0.894278	-0.161204	0.874488	0.99483	83	21	34	28	15	49	yafS	protein_coding	product=putative S-adenosyl-L-methionine-dependent methyltransferase	ASAP:ABE-0000713,ECOCYC:G6100,EcoGene:EG13331,GeneID:944903	GO:0008168	methyltransferase activity
b0214	165.859	171.49	160.229	0.934334	-0.0979898	0.886993	0.994892	51	47	49	48	30	46	rnhA	protein_coding	product=ribonuclease HI	ASAP:ABE-0000717,ECOCYC:EG10860,EcoGene:EG10860,GeneID:946955	GO:0000287,GO:0003676,GO:0004523,GO:0005737,GO:0006401	magnesium ion binding|nucleic acid binding|RNA-DNA hybrid ribonuclease activity|cytoplasm|RNA catabolic process	ko03030	DNA replication
b0215	471.606	405.363	537.848	1.32683	0.407984	0.431437	0.993231	86	68	75	90	76	94	dnaQ	protein_coding	product=DNA polymerase III subunit epsilon	ASAP:ABE-0000722,ECOCYC:EG10243,EcoGene:EG10243,GeneID:946441	GO:0003677,GO:0003887,GO:0004527,GO:0005829,GO:0008408,GO:0044776,GO:0045004,GO:0046872	DNA binding|DNA-directed DNA polymerase activity|exonuclease activity|cytosol|3'-5' exonuclease activity|DNA polymerase III, core complex|DNA replication proofreading|metal ion binding	ko00230,ko00240,ko03440,ko03030,ko03430	Purine metabolism|Pyrimidine metabolism|Homologous recombination|DNA replication|Mismatch repair
b0216	6.10371	6.14565	6.06177	0.986351	-0.0198262	0.91426	0.998595	53	2	6	11	3	19	aspV	tRNA		ASAP:ABE-0000724,ECOCYC:EG30025,EcoGene:EG30025,GeneID:947541
b0217	36.4938	47.2276	25.7601	0.545446	-0.874491	0.544576	0.993231	44	1	2	4	0	9	yafT	protein_coding	product=lipoprotein YafT	ASAP:ABE-0000727,ECOCYC:G6101,EcoGene:EG13332,GeneID:949009	GO:0005886	plasma membrane
b4586	29.6323	38.6533	20.6113	0.533234	-0.90716	0.547981	0.993231	58	0	4	5	0	13	ykfM	protein_coding	product=uncharacterized protein YkfM	ECOCYC:G0-10583,EcoGene:EG14451,GeneID:5061498	GO:0006974,GO:0016021,GO:0046677	cellular response to DNA damage stimulus|integral component of membrane|response to antibiotic
b0219	354.922	304.021	405.824	1.33486	0.416686	0.434978	0.993231	66	51	47	64	52	73	yafV	protein_coding	product=2-oxoglutaramate amidase	ASAP:ABE-0000734,ECOCYC:G6103,EcoGene:EG13334,GeneID:946585	GO:0006807,GO:0050152,GO:0106008	nitrogen compound metabolic process|omega-amidase activity|2-oxoglutaramate amidase activity
b0220	700.76	695.271	706.248	1.01579	0.0225992	0.728644	0.993231	191	193	197	191	148	197	ivy	protein_coding	product=periplasmic chaperone%2C inhibitor of vertebrate C-type lysozyme	ASAP:ABE-0000740,ECOCYC:G6104,EcoGene:EG13547,GeneID:946530	GO:0042597,GO:0043086	periplasmic space|negative regulation of catalytic activity
b0221	1080.94	476.271	1685.62	3.5392	1.82342	0.0286939	0.735072	69	15	22	73	89	69	fadE	protein_coding	product=acyl-CoA dehydrogenase	ASAP:ABE-0000743,ECOCYC:G6105,EcoGene:EG13145,GeneID:949007	GO:0003995,GO:0005886,GO:0033539,GO:0050660,GO:0052890	acyl-CoA dehydrogenase activity|plasma membrane|fatty acid beta-oxidation using acyl-CoA dehydrogenase|flavin adenine dinucleotide binding|oxidoreductase activity, acting on the CH-CH group of donors, with a flavin as acceptor	ko01212,ko00071	Fatty acid metabolism|Fatty acid degradation
b0222	811.262	709.556	912.968	1.28668	0.363649	0.364724	0.993231	107	159	193	185	174	196	lpcA	protein_coding	product=D-sedoheptulose 7-phosphate isomerase	ASAP:ABE-0000751,ECOCYC:G6106,EcoGene:EG13146,GeneID:949134	GO:0005737,GO:0005975,GO:0008270,GO:0008968,GO:0097367,GO:2001061	cytoplasm|carbohydrate metabolic process|zinc ion binding|D-sedoheptulose 7-phosphate isomerase activity|carbohydrate derivative binding|D-glycero-D-manno-heptose 7-phosphate biosynthetic process	ko00540	Lipopolysaccharide biosynthesis
b0223	411.682	334.367	488.997	1.46245	0.54839	0.443078	0.993231	106	47	52	81	65	79	yafJ	protein_coding	product=putative amidotransferase	ASAP:ABE-0000755,ECOCYC:G6107,EcoGene:EG13147,GeneID:944906	GO:0006541,GO:0016740	glutamine metabolic process|transferase activity
b0224	316.974	177.147	456.8	2.57864	1.36661	0.0621184	0.993231	59	27	26	83	54	88	yafK	protein_coding	product=L%2CD-transpeptidase domain-containing protein YafK	ASAP:ABE-0000757,ECOCYC:G6108,EcoGene:EG13148,GeneID:944910	GO:0008360,GO:0009252,GO:0016757,GO:0016787,GO:0071555	regulation of cell shape|peptidoglycan biosynthetic process|transferase activity, transferring glycosyl groups|hydrolase activity|cell wall organization
b0225	522.852	442.605	603.099	1.36261	0.446375	0.276962	0.993231	120	229	222	271	222	277	yafQ	protein_coding	product=ribosome-dependent mRNA interferase toxin YafQ	ASAP:ABE-0000761,ECOCYC:G6109,EcoGene:EG13154,GeneID:944911	GO:0003723,GO:0004521,GO:0006402,GO:0006415,GO:0016892,GO:0032993,GO:0043022,GO:0043565,GO:0044010,GO:0046677	RNA binding|endoribonuclease activity|mRNA catabolic process|translational termination|endoribonuclease activity, producing 3'-phosphomonoesters|protein-DNA complex|ribosome binding|sequence-specific DNA binding|single-species biofilm formation|response to antibiotic 10;
b0226	2039.18	1820.24	2258.12	1.24056	0.310992	0.340334	0.993231	515	1020	965	1034	935	1097	dinJ	protein_coding	product=antitoxin/DNA-binding transcriptional repressor DinJ	ASAP:ABE-0000764,ECOCYC:G6110,EcoGene:EG13142,GeneID:944914	GO:0000986,GO:0003677,GO:0006351,GO:0015643,GO:0032993,GO:0043565,GO:0044010,GO:2000143	bacterial-type proximal promoter sequence-specific DNA binding|DNA binding|transcription, DNA-templated|toxic substance binding|protein-DNA complex|sequence-specific DNA binding|single-species biofilm formation|negative regulation of DNA-templated transcription, initiation
b0227	64.5369	57.3142	71.7597	1.25204	0.324281	0.815312	0.993231	23	6	10	8	9	17	yafL	protein_coding	product=NlpC/P60 family protein YafL	ASAP:ABE-0000775,ECOCYC:G6111,EcoGene:EG13149,GeneID:944899	GO:0005886,GO:0008234	plasma membrane|cysteine-type peptidase activity
b0228	89.7789	86.5672	92.9906	1.0742	0.103265	1	1	73	10	19	20	12	41	rayT	protein_coding	product=REP-associated tyrosine transposase	ASAP:ABE-0000779,ECOCYC:G6112,EcoGene:EG13150,GeneID:944913	GO:0000014,GO:0000405,GO:0003677,GO:0003697,GO:0004803,GO:0006310,GO:0006313,GO:0032448,GO:0043565	single-stranded DNA endodeoxyribonuclease activity|bubble DNA binding|DNA binding|single-stranded DNA binding|transposase activity|DNA recombination|transposition, DNA-mediated|DNA hairpin binding|sequence-specific DNA binding
b0231	353.316	261.5	445.132	1.70222	0.767421	0.265821	0.993231	54	28	29	47	43	60	dinB	protein_coding	product=DNA polymerase IV	ASAP:ABE-0000789,ECOCYC:G6115,EcoGene:EG13141,GeneID:944922	GO:0000287,GO:0000731,GO:0003684,GO:0003887,GO:0005737,GO:0006261,GO:0006281,GO:0006974,GO:0009432,GO:0019985,GO:0042276,GO:0070987	magnesium ion binding|DNA synthesis involved in DNA repair|damaged DNA binding|DNA-directed DNA polymerase activity|cytoplasm|DNA-dependent DNA replication|DNA repair|cellular response to DNA damage stimulus|SOS response|translesion synthesis 10;|error-prone translesion synthesis 11;|error-free translesion synthesis 12;
b0232	49.7289	50.2988	49.1591	0.97734	-0.0330671	0.874269	0.99483	85	8	17	21	10	34	yafN	protein_coding	product=antitoxin YafN	ASAP:ABE-0000793,ECOCYC:G6116,EcoGene:EG13151,GeneID:944920	GO:0003677,GO:0006281,GO:0006355,GO:0006974,GO:0009432,GO:0044092	DNA binding|DNA repair|regulation of transcription, DNA-templated|cellular response to DNA damage stimulus|SOS response|negative regulation of molecular function
b0233	32.1416	31.8656	32.4176	1.01732	0.0247766	0.873283	0.99483	48	3	5	8	5	19	yafO	protein_coding	product=ribosome-dependent mRNA interferase toxin YafO	ASAP:ABE-0000795,ECOCYC:G6117,EcoGene:EG13152,GeneID:944916	GO:0003723,GO:0004521,GO:0006281,GO:0009432,GO:0017148,GO:0043023	RNA binding|endoribonuclease activity|DNA repair|SOS response|negative regulation of translation|ribosomal large subunit binding
b0234	29.1027	20.9169	37.2884	1.78269	0.834058	0.78477	0.993231	29	1	3	9	6	15	yafP	protein_coding	product=putative acyltransferase with acyl-CoA N-acyltransferase domain	ASAP:ABE-0000801,ECOCYC:G6118,EcoGene:EG13153,GeneID:944912	GO:0006281,GO:0009432,GO:0016746	DNA repair|SOS response|transferase activity, transferring acyl groups
b0237	2167.01	1457.67	2876.35	1.97325	0.980574	0.102483	0.993231	182	127	117	234	220	238	pepD	protein_coding	product=peptidase D	ASAP:ABE-0000809,ECOCYC:EG10695,EcoGene:EG10695,GeneID:945013	GO:0005829,GO:0008270,GO:0016805,GO:0043171,GO:0070573,GO:0102008,GO:0103046	cytosol|zinc ion binding|dipeptidase activity|peptide catabolic process|metallodipeptidase activity|cytosolic dipeptidase activity|alanylglutamate dipeptidase activity	ko00480	Glutathione metabolism
b0238	26.1298	17.504	34.7556	1.98559	0.989564	0.567376	0.993231	13	3	4	9	5	15	gpt	protein_coding	product=xanthine-guanine phsophoribosyltransferase	ASAP:ABE-0000814,ECOCYC:EG10414,EcoGene:EG10414,GeneID:944817	GO:0000287,GO:0000310,GO:0005886,GO:0006166,GO:0032265	magnesium ion binding|xanthine phosphoribosyltransferase activity|plasma membrane|purine ribonucleoside salvage|XMP salvage	ko00230	Purine metabolism
b0239	672.902	544.016	801.788	1.47383	0.559571	0.284705	0.993231	65	57	55	83	65	81	frsA	protein_coding	product=fermentation-respiration switch protein	ASAP:ABE-0000817,ECOCYC:EG11091,EcoGene:EG11091,GeneID:946039	GO:0016787,GO:0043470,GO:0052689	hydrolase activity|regulation of carbohydrate catabolic process|carboxylic ester hydrolase activity
b4710	19.2247	22.6142	15.8351	0.700229	-0.5141	0.75897	0.993231	18	0	8	3	1	8	insB9	protein_coding	product=IS1 transposase B	ASAP:ABE-0285313,ECOCYC:G0-16637,EcoGene:EG60057,GeneID:38094937	GO:0003677,GO:0004803,GO:0006313	DNA binding|transposase activity|transposition, DNA-mediated
b4709	9.58248	11.6537	7.51122	0.644533	-0.633675	0.775809	0.993231	17	0	8	3	1	6	insA9	protein_coding	product=IS1 repressor TnpA	ASAP:ABE-0285314,ECOCYC:G0-16638,EcoGene:EG60056,GeneID:38094938	GO:0006313	transposition, DNA-mediated
b0241	67.9922	86.1477	49.8367	0.578503	-0.789604	0.555978	0.993231	58	0	5	6	0	13	phoE	protein_coding	product=outer membrane porin PhoE	ASAP:ABE-0000823,ECOCYC:EG10729,EcoGene:EG10729,GeneID:944926	GO:0006811,GO:0009279,GO:0015288,GO:0046930	ion transport|cell outer membrane|porin activity|pore complex
b0242	784.208	399.521	1168.89	2.92574	1.5488	0.016214	0.609704	52	46	48	120	123	125	proB	protein_coding	product=glutamate 5-kinase	ASAP:ABE-0000830,ECOCYC:EG10768,EcoGene:EG10768,GeneID:946425	GO:0003723,GO:0004349,GO:0005524,GO:0005737,GO:0055129	RNA binding|glutamate 5-kinase activity|ATP binding|cytoplasm|L-proline biosynthetic process	ko00332,ko01230,ko00330	Carbapenem biosynthesis|Biosynthesis of amino acids|Arginine and proline metabolism
b0243	797.284	473.025	1121.54	2.371	1.2455	0.059187	0.990568	70	45	47	98	104	109	proA	protein_coding	product=glutamate-5-semialdehyde dehydrogenase	ASAP:ABE-0000832,ECOCYC:EG10767,EcoGene:EG10767,GeneID:946680	GO:0004350,GO:0005829,GO:0042802,GO:0050661,GO:0055129	glutamate-5-semialdehyde dehydrogenase activity|cytosol|identical protein binding|NADP binding|L-proline biosynthetic process	ko00332,ko01230,ko00330	Carbapenem biosynthesis|Biosynthesis of amino acids|Arginine and proline metabolism
b0244	4.25403	4.43225	4.07581	0.919579	-0.120955	0.945146	1	31	2	7	7	1	18	thrW	tRNA		ASAP:ABE-0000834,ECOCYC:EG30104,EcoGene:EG30104,GeneID:947202
b0245	7.75719	9.24851	6.26586	0.6775	-0.561707	0.825072	0.993231	15	1	2	2	0	5	ykfI	protein_coding	product=CP4-6 prophage%3B toxin of the YkfI-YafW toxin-antitoxin system	ASAP:ABE-0000836,ECOCYC:G6120,EcoGene:EG14333,GeneID:946726	GO:0030308	negative regulation of cell growth
b0246	9.56137	11.2052	7.91757	0.706599	-0.501036	0.846951	0.994088	13	2	4	3	1	7	yafW	protein_coding	product=antitoxin of the YkfI-YafW toxin-antitoxin pair	ASAP:ABE-0000838,ECOCYC:G6121,EcoGene:EG13335,GeneID:944929	GO:0051495	positive regulation of cytoskeleton organization
b4504	7.60357	8.51715	6.68999	0.785473	-0.348366	0.898251	0.996494	16	0	7	6	0	7	ykfH	protein_coding	product=DUF987 domain-containing protein YkfH	ASAP:ABE-0285025,ECOCYC:G0-10432,EcoGene:EG14332,GeneID:1450236
b0247	28.1563	29.1556	27.1571	0.931452	-0.102446	0.869558	0.99483	37	0	7	8	1	14	ykfG	protein_coding	product=CP4-6 prophage%3B RadC-like JAB domain-containing protein YkfG	ASAP:ABE-0000841,ECOCYC:G6122,EcoGene:EG14331,GeneID:944930	GO:0008237,GO:0046872	metallopeptidase activity|metal ion binding
b0248	15.4569	13.7152	17.1985	1.25397	0.326502	0.990272	1	13	0	4	5	3	6	yafX	protein_coding	product=CP4-6 prophage%3B protein YafX	ASAP:ABE-0000843,ECOCYC:G6123,EcoGene:EG13336,GeneID:944931
b0249	10.4444	9.49178	11.3969	1.20072	0.263896	0.875749	0.99483	10	3	6	4	0	16	ykfF	protein_coding	product=CP4-6 prophage%3B protein YkfF	ASAP:ABE-0000846,ECOCYC:G6124,EcoGene:EG14283,GeneID:948839
b0250	738.504	558.929	918.078	1.64257	0.715952	0.148967	0.993231	90	177	160	211	235	233	ykfB	protein_coding	product=CP4-6 prophage%3B protein YkfB	ASAP:ABE-0000851,ECOCYC:G6125,EcoGene:EG13548,GeneID:946846
b0251	87.343	95.7803	78.9057	0.82382	-0.279599	0.651401	0.993231	85	19	16	20	18	25	yafY	protein_coding	product=CP4-6 prophage%3B inner membrane lipoprotein YafY	ASAP:ABE-0000853,ECOCYC:G6126,EcoGene:EG13337,GeneID:944934	GO:0005886	plasma membrane
b0252	121.711	130.828	112.594	0.860625	-0.216543	0.785961	0.993231	96	2	15	17	1	40	yafZ	protein_coding	product=CP4-6 prophage%3B conserved protein YafZ	ASAP:ABE-0000856,ECOCYC:G6127,EcoGene:EG13338,GeneID:945373
b0253	202.233	170.377	234.089	1.37395	0.458329	0.800382	0.993231	101	9	18	29	22	50	ykfA	protein_coding	product=CP4-6 prophage%3B putative GTP-binding protein YkfA	ASAP:ABE-0000858,ECOCYC:G6128,EcoGene:EG13339,GeneID:949004	GO:0005525	GTP binding
b0254	45.641	40.3973	50.8847	1.25961	0.332972	0.859621	0.99483	20	2	4	7	2	12	perR	protein_coding	product=putative transcriptional regulator PerR	ASAP:ABE-0000862,ECOCYC:G6129,EcoGene:EG13340,GeneID:945417	GO:0003700,GO:0006351,GO:0042802,GO:0043565	DNA-binding transcription factor activity|transcription, DNA-templated|identical protein binding|sequence-specific DNA binding
b0256	354.002	398.666	309.338	0.775934	-0.365994	0.629024	0.993231	97	34	40	34	23	42	insI-1	protein_coding	product=IS30 transposase	ASAP:ABE-0000871,ECOCYC:G6131,EcoGene:EG60004,GeneID:949005	GO:0004803,GO:0005829,GO:0006313,GO:0015074,GO:0032135,GO:0032196,GO:0032993,GO:0043565	transposase activity|cytosol|transposition, DNA-mediated|DNA integration|DNA insertion or deletion binding|transposition|protein-DNA complex|sequence-specific DNA binding
b4690	22.1475	20.2257	24.0693	1.19003	0.251004	0.940201	1	91	24	31	43	27	50	eyeA	ncRNA		ECOCYC:G0-10696,EcoGene:EG31183,GeneID:7751631
b0258	224.852	208.968	240.737	1.15203	0.204175	0.785842	0.993231	53	15	25	30	15	33	ykfC	protein_coding	product=CP4-6 prophage%3B PF00078 domain-containing protein YkfC	ASAP:ABE-0000885,ECOCYC:G6133,EcoGene:EG13341,GeneID:944940
b0259	4762.94	4752.41	4773.47	1.00443	0.00637877	0.807241	0.993231	698	624	577	560	523	566	insH-1	protein_coding	product=CP4-6 prophage%3B IS5 transposase and trans-activator	ASAP:ABE-0000888,ECOCYC:G6134,EcoGene:EG60005,GeneID:944941	GO:0003677,GO:0004803,GO:0006313	DNA binding|transposase activity|transposition, DNA-mediated
b0260	180.208	172.799	187.617	1.08576	0.118701	0.929474	1	69	2	13	16	6	31	mmuP	protein_coding	product=S-methyl-L-methionine transporter	ASAP:ABE-0000893,ECOCYC:G6135,EcoGene:EG13342,GeneID:946284	GO:0000100,GO:0005886,GO:0006865,GO:0009086,GO:0015806,GO:0016021	S-methylmethionine transmembrane transporter activity|plasma membrane|amino acid transport|methionine biosynthetic process|S-methylmethionine transport|integral component of membrane
b0261	408.668	470.233	347.102	0.738149	-0.438016	0.359986	0.993231	278	23	37	46	37	50	mmuM	protein_coding	product=homocysteine S-methyltransferase	ASAP:ABE-0000895,ECOCYC:G6136,EcoGene:EG13343,GeneID:946143	GO:0005737,GO:0006974,GO:0008270,GO:0008898,GO:0009086,GO:0033477,GO:0047150	cytoplasm|cellular response to DNA damage stimulus|zinc ion binding|S-adenosylmethionine-homocysteine S-methyltransferase activity|methionine biosynthetic process|S-methylmethionine metabolic process|betaine-homocysteine S-methyltransferase activity	ko00270	Cysteine and methionine metabolism
Predicted_antisense_transcript-5	67.6402	121.021	14.2593	0.117825	-3.08528	0.240527	0.993231	433	2	19	11	4	11
b0262	95.8801	80.972	110.788	1.36823	0.452309	0.756152	0.993231	33	3	9	14	7	19	afuC	protein_coding	product=CP4-6 prophage%3B ABC transporter ATP-binding protein AfuC	ASAP:ABE-0000898,ECOCYC:EG12340,EcoGene:EG12340,GeneID:947676	GO:0005524,GO:0015408,GO:0043190,GO:0055072	ATP binding|ferric-transporting ATPase activity|ATP-binding cassette (ABC) transporter complex|iron ion homeostasis	ko02010	ABC transporters
b0264	38.9003	39.5479	38.2527	0.96725	-0.0480385	0.975641	1	25	5	11	9	4	15	insB-2	protein_coding	product=IS1 protein InsB	ASAP:ABE-0000906,ECOCYC:G6138,EcoGene:EG60006,GeneID:947698	GO:0003677,GO:0004803,GO:0006313	DNA binding|transposase activity|transposition, DNA-mediated
b0265	29.3812	28.5245	30.2379	1.06007	0.0841561	0.986339	1	34	7	14	10	8	25	insA-2	protein_coding	product=IS1 protein InsA	ASAP:ABE-0000909,ECOCYC:G6139,EcoGene:EG60007,GeneID:944946	GO:0006313	transposition, DNA-mediated
b0266	80.43	85.1147	75.7454	0.889922	-0.16825	0.747284	0.993231	101	16	25	28	18	33	yagB	protein_coding	product=orphan antitoxin YagB	ASAP:ABE-0000912,ECOCYC:EG12339,EcoGene:EG12339,GeneID:944944	GO:0051495	positive regulation of cytoskeleton organization
b0267	405.797	712.066	99.5281	0.139774	-2.83884	0.271404	0.993231	483	2	22	16	1	16	yagA	protein_coding	product=CP4-6 prophage%3B integrase core domain-containing protein YagA	ASAP:ABE-0000915,ECOCYC:EG12338,EcoGene:EG12338,GeneID:944937	GO:0003677,GO:0005829,GO:0015074,GO:0032196	DNA binding|cytosol|DNA integration|transposition
Predicted_antisense_transcript-6	261.132	477.088	45.1754	0.09469	-3.40064	0.236669	0.993231	590	1	24	17	1	10
b0268	159.006	290.341	27.6703	0.0953028	-3.39134	0.236465	0.993231	256	0	10	4	1	6	yagE	protein_coding	product=CP4-6 prophage%3B putative 2-keto-3-deoxygluconate aldolase	ASAP:ABE-0000921,ECOCYC:G6140,EcoGene:EG13344,GeneID:944925	GO:0005737,GO:0042802,GO:0046176,GO:0047440,GO:0061677	cytoplasm|identical protein binding|aldonic acid catabolic process|2-dehydro-3-deoxy-D-pentonate aldolase activity|2-dehydro-3-deoxy-D-gluconate aldolase activity	ko01230,ko00261,ko00300	Biosynthesis of amino acids|Monobactam biosynthesis|Lysine biosynthesis
Predicted_antisense_transcript-7	49.4785	90.2407	8.71627	0.0965891	-3.372	0.240476	0.993231	434	0	18	7	3	9
Predicted_antisense_transcript-8	1610.01	2736	484.023	0.176909	-2.49892	0.315575	0.993231	1058	3	47	49	2	46
b0269	1646.3	2691.88	600.721	0.22316	-2.16385	0.323805	0.993231	1054	6	56	56	8	60	yagF	protein_coding	product=CP4-6 prophage%3B D-xylonate dehydratase	ASAP:ABE-0000923,ECOCYC:G6141,EcoGene:EG13345,GeneID:944928	GO:0005829,GO:0046176,GO:0050401	cytosol|aldonic acid catabolic process|xylonate dehydratase activity
b0270	524.22	894.304	154.137	0.172354	-2.53656	0.267583	0.993231	496	2	27	22	6	13	yagG	protein_coding	product=putative D-xylonate transporter YagG	ASAP:ABE-0000929,ECOCYC:G6142,EcoGene:EG13346,GeneID:944947	GO:0005886,GO:0006814,GO:0015293,GO:0016021	plasma membrane|sodium ion transport|symporter activity|integral component of membrane
Predicted_antisense_transcript-9	304.184	536.968	71.4006	0.13297	-2.91083	0.251714	0.993231	683	2	38	33	2	10
Predicted_antisense_transcript-10	821.363	1393.43	249.3	0.178912	-2.48268	0.292652	0.993231	749	4	40	30	3	40
b0271	1110.36	1770.68	450.03	0.254156	-1.97621	0.266277	0.993231	793	16	52	41	19	45	yagH	protein_coding	product=CP4-6 prophage%3B putative xylosidase/arabinosidase	ASAP:ABE-0000931,ECOCYC:G6143,EcoGene:EG13347,GeneID:944949	GO:0009044,GO:0045493	xylan 1,4-beta-xylosidase activity|xylan catabolic process	ko00520,ko00500	Amino sugar and nucleotide sugar metabolism|Starch and sucrose metabolism
b0272	565.721	746.394	385.049	0.515879	-0.954896	0.454389	0.993231	744	10	37	80	36	74	xynR	protein_coding	product=CP4-6 prophage%3B DNA-binding transcriptional repressor XynR	ASAP:ABE-0000933,ECOCYC:G6144,EcoGene:EG13349,GeneID:945016	GO:0003677,GO:0003700,GO:0006351,GO:0044010,GO:0045892	DNA binding|DNA-binding transcription factor activity|transcription, DNA-templated|single-species biofilm formation|negative regulation of transcription, DNA-templated
Predicted_antisense_transcript-11	268.532	459.46	77.6052	0.168905	-2.56571	0.308475	0.993231	1076	3	42	41	7	43
b0273	481.161	429.213	533.108	1.24206	0.312733	0.896499	0.996494	308	4	23	70	44	82	argF	protein_coding	product=CP4-6 prophage%3B ornithine carbamoyltransferase ArgF	ASAP:ABE-0000939,ECOCYC:EG10067,EcoGene:EG10067,GeneID:944844	GO:0004585,GO:0005737,GO:0006974,GO:0016597,GO:0042450,GO:0046872	ornithine carbamoyltransferase activity|cytoplasm|cellular response to DNA damage stimulus|amino acid binding|arginine biosynthetic process via ornithine|metal ion binding	ko01230,ko00220	Biosynthesis of amino acids|Arginine biosynthesis
Predicted_antisense_transcript-12	192.032	325.578	58.4856	0.179636	-2.47685	0.285339	0.993231	721	3	33	34	11	16
b4688	27.6603	25.0434	30.2771	1.20898	0.273794	0.841669	0.993231	58	16	26	28	13	52	ykgS	protein_coding	product=CP4-6 prophage%3B protein YkgS	ASAP:ABE-0285250,ECOCYC:G0-16674,EcoGene:EG14492,GeneID:7751632
b0274	35.0712	35.9533	34.1891	0.950931	-0.0725875	0.942418	1	25	5	9	7	4	14	insB-3	protein_coding	product=IS1 protein InsB	ASAP:ABE-0000948,ECOCYC:G6145,EcoGene:EG60008,GeneID:944950	GO:0003677,GO:0004803,GO:0006313	DNA binding|transposase activity|transposition, DNA-mediated
b0275	21.9081	24.9313	18.8849	0.757476	-0.400728	0.812157	0.993231	26	6	14	5	5	16	insA-3	protein_coding	product=IS1 protein InsA	ASAP:ABE-0000951,ECOCYC:G6146,EcoGene:EG60009,GeneID:944951	GO:0006313	transposition, DNA-mediated
b0276	222.25	247.757	196.742	0.794093	-0.33262	0.586511	0.993231	145	17	41	31	17	57	yagJ	protein_coding	product=CP4-6 prophage%3B protein YagJ	ASAP:ABE-0000963,ECOCYC:G6147,EcoGene:EG13549,GeneID:949094	GO:0010165	response to X-ray
b0277	63.9251	45.5945	82.2556	1.80407	0.851254	0.523842	0.993231	30	6	5	16	10	22	yagK	protein_coding	product=CP4-6 prophage%3B uncharacterized protein YagK	ASAP:ABE-0000965,ECOCYC:G6148,EcoGene:EG13550,GeneID:945847
b0278	49.5257	53.6957	45.3557	0.844679	-0.243525	0.722353	0.993231	55	0	4	7	2	17	yagL	protein_coding	product=CP4-6 prophage%3B resolvase-like catalytic domain-containing protein YagL	ASAP:ABE-0000970,ECOCYC:G6149,EcoGene:EG13551,GeneID:945845	GO:0000150,GO:0003677	recombinase activity|DNA binding
b0279	39.9199	50.3577	29.482	0.585453	-0.772375	0.525662	0.993231	37	0	6	3	0	10	yagM	protein_coding	product=CP4-6 prophage%3B protein YagM	ASAP:ABE-0000972,ECOCYC:G6150,EcoGene:EG13552,GeneID:944959
b4729	14.2316	14.7778	13.6854	0.926076	-0.110797	0.883795	0.994892	36	3	5	6	3	15	ykgV	protein_coding	product=protein YkgV	ECOCYC:G0-16724,GeneID:38094939
b0280	64.4581	53.3157	75.6005	1.41798	0.503836	0.656564	0.993231	30	12	15	20	18	23	yagN	protein_coding	product=CP4-6 prophage%3B protein YagN	ASAP:ABE-0000976,ECOCYC:G6151,EcoGene:EG13553,GeneID:945349
b0281	124.721	109.026	140.415	1.28791	0.36503	0.713017	0.993231	29	5	9	14	5	19	intF	protein_coding	product=CP4-6 prophage%3B putative phage integrase	ASAP:ABE-0000979,ECOCYC:G6152,EcoGene:EG13554,GeneID:947351	GO:0003677,GO:0006310,GO:0010165,GO:0015074,GO:0044826,GO:0046718,GO:0075713	DNA binding|DNA recombination|response to X-ray|DNA integration|viral genome integration into host DNA|viral entry into host cell|establishment of integrated proviral latency
b0282	87.3	87.2811	87.319	1.00043	0.000626637	0.884245	0.994892	105	10	20	29	11	42	yagP	protein_coding	product=putative LysR family substrate binding domain-containing protein YagP	ASAP:ABE-0000982,ECOCYC:G6153,EcoGene:EG13555,GeneID:947411
b0283	545.603	658.525	432.682	0.657047	-0.605931	0.347753	0.993231	411	27	44	56	45	60	paoD	protein_coding	product=molybdenum cofactor insertion chaperone for PaoABC	ASAP:ABE-0000984,ECOCYC:G6154,EcoGene:EG13556,GeneID:945010	GO:0043546	molybdopterin cofactor binding
Predicted_antisense_transcript-13	208.694	377.427	39.9612	0.105878	-3.23953	0.236187	0.993231	833	4	33	28	5	10
b0284	825.332	753.797	896.866	1.1898	0.250718	0.923211	1	160	22	29	43	48	50	paoC	protein_coding	product=aldehyde dehydrogenase: molybdenum cofactor-binding subunit	ASAP:ABE-0000988,ECOCYC:G6155,EcoGene:EG13557,GeneID:944961	GO:0006974,GO:0016903,GO:0030151,GO:0042597,GO:0047770	cellular response to DNA damage stimulus|oxidoreductase activity, acting on the aldehyde or oxo group of donors|molybdenum ion binding|periplasmic space|carboxylate reductase activity	ko00230	Purine metabolism
Predicted_antisense_transcript-14	134.554	231.751	37.3576	0.161197	-2.6331	0.283388	0.993231	554	6	17	16	7	20
b0285	361.588	474.209	248.967	0.525015	-0.92957	0.349409	0.993231	335	13	24	25	28	39	paoB	protein_coding	product=aldehyde dehydrogenase%2C FAD-binding subunit	ASAP:ABE-0000990,ECOCYC:G6156,EcoGene:EG13558,GeneID:945710	GO:0016903,GO:0042597,GO:0046872,GO:0047770,GO:0050660,GO:0051539,GO:0071949	oxidoreductase activity, acting on the aldehyde or oxo group of donors|periplasmic space|metal ion binding|carboxylate reductase activity|flavin adenine dinucleotide binding|4 iron, 4 sulfur cluster binding|FAD binding	ko00230	Purine metabolism
Predicted_antisense_transcript-15	109.852	199.343	20.3614	0.102142	-3.29135	0.217687	0.993231	567	3	27	10	4	13
b0286	92.5155	58.9264	126.105	2.14004	1.09764	0.299738	0.993231	22	7	12	16	21	27	paoA	protein_coding	product=aldehyde dehydrogenase%2C Fe-S subunit	ASAP:ABE-0000992,ECOCYC:G6157,EcoGene:EG13559,GeneID:945330	GO:0009055,GO:0016903,GO:0042597,GO:0046872,GO:0047770,GO:0051537	electron transfer activity|oxidoreductase activity, acting on the aldehyde or oxo group of donors|periplasmic space|metal ion binding|carboxylate reductase activity|2 iron, 2 sulfur cluster binding	ko00230	Purine metabolism
b0287	242.589	188.031	297.148	1.58031	0.66021	0.339903	0.993231	94	31	31	68	25	97	yagU	protein_coding	product=inner membrane protein that contributes to acid resistance	ASAP:ABE-0000995,ECOCYC:G6158,EcoGene:EG13560,GeneID:945677	GO:0005886,GO:0016021	plasma membrane|integral component of membrane
b0288	19.7411	15.7753	23.7069	1.50279	0.587645	0.923051	1	31	1	3	9	5	13	ykgJ	protein_coding	product=putative zinc- or iron-chelating domain-containing protein YkgJ	ASAP:ABE-0000997,ECOCYC:G6159,EcoGene:EG14323,GeneID:945905	GO:0046872,GO:0051536,GO:0055114	metal ion binding|iron-sulfur cluster binding|oxidation-reduction process
b0289	116.43	117.768	115.093	0.977292	-0.0331384	0.923888	1	41	17	20	23	10	28	ecpE	protein_coding	product=putative fimbrial chaperone EcpE	ASAP:ABE-0001000,ECOCYC:G6160,EcoGene:EG13561,GeneID:946631
b0290	124.129	115.732	132.525	1.1451	0.195476	0.916318	1	27	4	8	11	5	14	ecpD	protein_coding	product=fimbrial adhesin EcpD	ASAP:ABE-0001002,ECOCYC:G6161,EcoGene:EG13562,GeneID:947349	GO:0009289	pilus
b0291	159.082	161.192	156.972	0.973816	-0.0382793	0.885108	0.994892	32	2	7	9	1	14	ecpC	protein_coding	product=putative fimbrial usher protein EcpC	ASAP:ABE-0001005,ECOCYC:G6162,EcoGene:EG13563,GeneID:947606
b0292	18.9637	15.1934	22.7341	1.49632	0.581415	0.876504	0.994843	11	0	3	4	2	6	ecpB	protein_coding	product=putative fimbrial chaperone EcpB	ASAP:ABE-0001007,ECOCYC:G6163,EcoGene:EG13564,GeneID:948806
b0293	78.7415	87.9587	69.5242	0.790419	-0.339311	0.688183	0.993231	58	12	14	17	8	19	ecpA	protein_coding	product=common pilus major subunit	ASAP:ABE-0001009,ECOCYC:G6164,EcoGene:EG13565,GeneID:948759	GO:0009289	pilus
b0294	57.071	68.4795	45.6625	0.666806	-0.584661	0.653398	0.993231	85	0	7	10	0	23	ecpR	protein_coding	product=DNA-binding transcriptional dual regulator MatA	ASAP:ABE-0001011,ECOCYC:G6165,EcoGene:EG14324,GeneID:944966	GO:0003677,GO:0005737,GO:0006355	DNA binding|cytoplasm|regulation of transcription, DNA-templated
b0295	30.1901	29.7653	30.615	1.02855	0.0406078	0.94508	1	74	3	13	17	4	36	ykgL	protein_coding	product=uncharacterized protein YkgL	ASAP:ABE-0001019,ECOCYC:G6166,EcoGene:EG14325,GeneID:944962
b4506	17.7893	16.2164	19.3622	1.19399	0.255792	1	1	67	5	8	18	3	36	ykgO	protein_coding	product=putative ribosomal protein	ASAP:ABE-0285027,ECOCYC:G0-10434,EcoGene:EG14432,GeneID:1450238	GO:0003735,GO:0005840,GO:0006412	structural constituent of ribosome|ribosome|translation	ko03010	Ribosome
b0296	22.821	22.1832	23.4587	1.0575	0.0806572	0.958677	1	47	3	6	9	3	24	ykgM	protein_coding	product=putative ribosomal protein	ASAP:ABE-0001021,ECOCYC:G6167,EcoGene:EG14326,GeneID:944960	GO:0003735,GO:0005840,GO:0006412	structural constituent of ribosome|ribosome|translation	ko03010	Ribosome
b4671	6.36472	7.62089	5.10855	0.670335	-0.577045	0.809402	0.993231	52	0	6	10	0	12	ykgR	protein_coding	product=putative membrane protein YkgR	ASAP:ABE-0285215,ECOCYC:G0-10654,EcoGene:EG14476,GeneID:7751635	GO:0005886,GO:0016021	plasma membrane|integral component of membrane
b0298	377.689	359.32	396.059	1.10225	0.140445	0.779221	0.993231	250	156	121	158	145	161	insE-1	protein_coding	product=IS3 element protein InsE	ASAP:ABE-0001028,ECOCYC:G6168,EcoGene:EG60010,GeneID:944952	GO:0003677,GO:0004803,GO:0006313	DNA binding|transposase activity|transposition, DNA-mediated
b0299	571.134	580.228	562.04	0.968654	-0.0459471	0.824256	0.993231	260	53	65	88	53	100	insF-1	protein_coding	product=IS3 element protein InsF	ASAP:ABE-0001030,ECOCYC:G6169,EcoGene:EG60011,GeneID:944948	GO:0003677,GO:0006310,GO:0015074,GO:0032196	DNA binding|DNA recombination|DNA integration|transposition
b0301	43.6457	46.2962	40.9952	0.885497	-0.17544	0.753928	0.993231	50	0	7	8	2	17	rclC	protein_coding	product=reactive chlorine species resistance protein C	ASAP:ABE-0001038,ECOCYC:G6171,EcoGene:EG13579,GeneID:944974	GO:0005886,GO:0016021,GO:1901530	plasma membrane|integral component of membrane|response to hypochlorite
b0303	14.0559	15.8442	12.2677	0.774274	-0.369084	0.77397	0.993231	51	0	3	5	1	16	rclB	protein_coding	product=DUF1471 domain-containing protein RclB	ASAP:ABE-0001043,ECOCYC:G6173,EcoGene:EG14278,GeneID:945658	GO:0042597,GO:1901530	periplasmic space|response to hypochlorite
b0304	138.054	143.859	132.249	0.919299	-0.121394	0.758089	0.993231	58	4	9	13	4	22	rclA	protein_coding	product=putative pyridine nucleotide-disulfide oxidoreductase RclA	ASAP:ABE-0001048,ECOCYC:G6174,EcoGene:EG13580,GeneID:946092	GO:0005737,GO:0009055,GO:0016668,GO:0045454,GO:0050660,GO:1901530	cytoplasm|electron transfer activity|oxidoreductase activity, acting on a sulfur group of donors, NAD(P) as acceptor|cell redox homeostasis|flavin adenine dinucleotide binding|response to hypochlorite
b0305	75.2604	80.485	70.0358	0.870172	-0.200627	0.793242	0.993231	62	0	7	14	0	21	rclR	protein_coding	product=DNA-binding transcriptional activator RclR	ASAP:ABE-0001054,ECOCYC:G6175,EcoGene:EG13581,GeneID:945616	GO:0001216,GO:0006351,GO:0043565,GO:0045893,GO:0090347	bacterial-type RNA polymerase transcriptional activator activity, sequence-specific DNA binding|transcription, DNA-templated|sequence-specific DNA binding|positive regulation of transcription, DNA-templated|regulation of cellular organohalogen metabolic process
b0306	102.811	127.69	77.9331	0.610332	-0.712335	0.446787	0.993231	69	14	17	16	4	22	ykgE	protein_coding	product=putative lactate utilization oxidoreductase YkgE	ASAP:ABE-0001058,ECOCYC:G6176,EcoGene:EG13582,GeneID:948438	GO:0004459,GO:0005829	L-lactate dehydrogenase activity|cytosol
b0307	302.851	354.12	251.582	0.710443	-0.493209	0.51334	0.993231	100	15	29	26	6	39	ykgF	protein_coding	product=putative amino acid dehydrogenase with NAD(P)-binding domain and ferridoxin-like domain	ASAP:ABE-0001060,ECOCYC:G6177,EcoGene:EG13583,GeneID:944980	GO:0019516,GO:0046872,GO:0051539	lactate oxidation|metal ion binding|4 iron, 4 sulfur cluster binding
b0308	192.519	243.968	141.071	0.578236	-0.790269	0.485915	0.993231	217	6	30	29	3	54	ykgG	protein_coding	product=DUF162 domain-containing lactate utilization protein YkgG	ASAP:ABE-0001062,ECOCYC:G6178,EcoGene:EG13584,GeneID:945906	GO:0005829	cytosol
b0310	54.8075	71.9796	37.6355	0.522863	-0.935494	0.552432	0.993231	79	0	6	6	0	18	ykgH	protein_coding	product=uncharacterized protein YkgH	ASAP:ABE-0001066,ECOCYC:G6180,EcoGene:EG13585,GeneID:947513	GO:0005886,GO:0016021	plasma membrane|integral component of membrane
b0311	178.605	141.167	216.044	1.53042	0.613928	0.603877	0.993231	26	2	17	12	14	18	betA	protein_coding	product=choline dehydrogenase	ASAP:ABE-0001070,ECOCYC:EG10109,EcoGene:EG10109,GeneID:945716	GO:0008802,GO:0008812,GO:0019285,GO:0050660	betaine-aldehyde dehydrogenase activity|choline dehydrogenase activity|glycine betaine biosynthetic process from choline|flavin adenine dinucleotide binding	ko00260	Glycine, serine and threonine metabolism
b0312	388.647	262.078	515.217	1.96589	0.975185	0.322276	0.993231	66	5	32	41	38	44	betB	protein_coding	product=betaine aldehyde dehydrogenase	ASAP:ABE-0001072,ECOCYC:EG10110,EcoGene:EG10110,GeneID:947376	GO:0004029,GO:0005829,GO:0006970,GO:0008802,GO:0010165,GO:0019285,GO:0042802,GO:0046872,GO:0051289	aldehyde dehydrogenase (NAD) activity|cytosol|response to osmotic stress|betaine-aldehyde dehydrogenase activity|response to X-ray|glycine betaine biosynthetic process from choline|identical protein binding|metal ion binding|protein homotetramerization	ko00260	Glycine, serine and threonine metabolism
b0313	128.825	105.688	151.961	1.43783	0.523888	0.868935	0.99483	88	3	26	33	28	28	betI	protein_coding	product=DNA-binding transcriptional repressor BetI	ASAP:ABE-0001076,ECOCYC:EG10111,EcoGene:EG10111,GeneID:944981	GO:0003677,GO:0003700,GO:0019285,GO:0045892	DNA binding|DNA-binding transcription factor activity|glycine betaine biosynthetic process from choline|negative regulation of transcription, DNA-templated
b0314	335.793	306.584	365.002	1.19055	0.251623	0.776017	0.993231	51	8	24	24	12	33	betT	protein_coding	product=choline:H(+) symporter	ASAP:ABE-0001080,ECOCYC:EG10112,EcoGene:EG10112,GeneID:945079	GO:0005886,GO:0016021,GO:0019285,GO:0022857,GO:0071705	plasma membrane|integral component of membrane|glycine betaine biosynthetic process from choline|transmembrane transporter activity|nitrogen compound transport
b4730	1.95444	2.6617	1.24718	0.468565	-1.09368	0.83855	0.993231	28	0	2	2	0	7	yahV	protein_coding	product=protein YahV	ECOCYC:G0-16725,GeneID:38094940
b0315	116.238	120.997	111.48	0.921338	-0.118197	0.786486	0.993231	69	2	9	16	2	23	pdeL	protein_coding	product=DNA-binding transcriptional activator/c-di-GMP phosphodiesterase PdeL	ASAP:ABE-0001086,ECOCYC:EG11236,EcoGene:EG11236,GeneID:947459	GO:0000984,GO:0045893,GO:0046872,GO:0071111	bacterial-type RNA polymerase regulatory region sequence-specific DNA binding|positive regulation of transcription, DNA-templated|metal ion binding|cyclic-guanylate-specific phosphodiesterase activity
b0316	65.8284	78.9942	52.6627	0.666665	-0.584966	0.586216	0.993231	50	2	6	5	1	18	yahB	protein_coding	product=putative LysR-type DNA-binding transcriptional regulator YahB	ASAP:ABE-0001088,ECOCYC:G6181,EcoGene:EG13586,GeneID:945278	GO:0003677,GO:0003700,GO:0006351	DNA binding|DNA-binding transcription factor activity|transcription, DNA-templated
b0317	63.2689	71.5289	55.0088	0.769044	-0.378862	0.723836	0.993231	95	0	13	16	0	32	yahC	protein_coding	product=uncharacterized protein YahC	ASAP:ABE-0001091,ECOCYC:G6182,EcoGene:EG13587,GeneID:947337	GO:0005886,GO:0016021	plasma membrane|integral component of membrane
b0318	85.2562	82.3808	88.1317	1.06981	0.0973539	0.903638	0.997091	78	3	13	20	7	30	yahD	protein_coding	product=ankyrin repeat-containing protein YahD	ASAP:ABE-0001095,ECOCYC:G6183,EcoGene:EG13588,GeneID:947681	GO:0009314	response to radiation
b0319	62.5447	65.5129	59.5765	0.909385	-0.137037	0.776785	0.993231	49	0	7	8	2	17	yahE	protein_coding	product=DUF2877 domain-containing protein YahE	ASAP:ABE-0001097,ECOCYC:G6184,EcoGene:EG13589,GeneID:947134
b0320	245.31	372.14	118.48	0.318375	-1.6512	0.326927	0.993231	175	4	9	11	4	14	yahF	protein_coding	product=putative acyl-CoA synthetase YahF	ASAP:ABE-0001099,ECOCYC:G6185,EcoGene:EG13590,GeneID:947298	GO:0004550,GO:0004775,GO:0005829,GO:0006099,GO:0006104,GO:0006105,GO:0009142,GO:0048037	nucleoside diphosphate kinase activity|succinate-CoA ligase (ADP-forming) activity|cytosol|tricarboxylic acid cycle|succinyl-CoA metabolic process|succinate metabolic process|nucleoside triphosphate biosynthetic process|cofactor binding
Predicted_antisense_transcript-16	127.811	244.44	11.1825	0.0457474	-4.45017	0.174148	0.993231	570	1	22	4	0	10
b0321	214.621	303.863	125.379	0.412615	-1.27713	0.367367	0.993231	148	3	13	12	3	20	yahG	protein_coding	product=DUF1116 domain-containing protein YahG	ASAP:ABE-0001101,ECOCYC:G6186,EcoGene:EG13591,GeneID:945379	GO:0005886,GO:0016021	plasma membrane|integral component of membrane
Predicted_antisense_transcript-17	55.9794	104.226	7.73309	0.0741956	-3.75252	0.2069	0.993231	459	1	21	8	1	8
b0322	8.74662	7.95575	9.53749	1.19882	0.261611	0.976455	1	14	2	2	3	3	6	yahH	protein_coding	product=putative uncharacterized protein YahH	ASAP:ABE-0001104,ECOCYC:G0-10550,EcoGene:EG13592,GeneID:945035
b0323	80.8086	97.0275	64.5897	0.665684	-0.58709	0.539575	0.993231	70	1	6	8	3	15	yahI	protein_coding	product=carbamate kinase-like protein YahI	ASAP:ABE-0001107,ECOCYC:G6188,EcoGene:EG13593,GeneID:944984	GO:0005829,GO:0008804,GO:0019546	cytosol|carbamate kinase activity|arginine deiminase pathway	ko00230,ko01200,ko00220,ko00910	Purine metabolism|Carbon metabolism|Arginine biosynthesis|Nitrogen metabolism
b0324	232.043	250.31	213.775	0.854039	-0.227626	0.511029	0.993231	90	10	15	19	15	20	yahJ	protein_coding	product=putative deaminase with metallo-dependent hydrolase domain	ASAP:ABE-0001109,ECOCYC:G6189,EcoGene:EG13594,GeneID:944976	GO:0016810	hydrolase activity, acting on carbon-nitrogen (but not peptide) bonds
b0325	841.832	344.854	1338.81	3.88225	1.95689	0.0117453	0.499344	109	31	32	153	147	142	yahK	protein_coding	product=aldehyde reductase%2C NADPH-dependent	ASAP:ABE-0001113,ECOCYC:G6190,EcoGene:EG13595,GeneID:944975	GO:0008106,GO:0008270	alcohol dehydrogenase (NADP+) activity|zinc ion binding
b0326	28.1835	36.5207	19.8463	0.543425	-0.879846	0.540807	0.993231	34	0	1	4	0	5	yahL	protein_coding	product=uncharacterized protein YahL	ASAP:ABE-0001117,ECOCYC:G6191,EcoGene:EG13596,GeneID:944970
b0327	6.86285	7.03754	6.68817	0.950355	-0.0734609	0.875788	0.99483	19	0	2	5	1	3	yahM	protein_coding	product=uncharacterized protein YahM	ASAP:ABE-0001120,ECOCYC:G6192,EcoGene:EG13597,GeneID:944969
b0328	35.5062	31.4985	39.5139	1.25447	0.32708	1	1	27	1	4	6	2	14	yahN	protein_coding	product=putative amino acid exporter	ASAP:ABE-0001122,ECOCYC:G6193,EcoGene:EG13598,GeneID:944968	GO:0005886,GO:0006865,GO:0016021	plasma membrane|amino acid transport|integral component of membrane
Predicted_non_antisense_transcript-7	28.6076	18.7424	38.4728	2.05272	1.03754	0.344801	0.993231	100	212	250	452	217	575
b0329	1391.81	978.606	1805.01	1.84447	0.883206	0.0578236	0.981462	336	483	511	920	465	1110	yahO	protein_coding	product=DUF1471 domain-containing protein YahO	ASAP:ABE-0001130,ECOCYC:G6194,EcoGene:EG13599,GeneID:944985	GO:0009314,GO:0042597	response to radiation|periplasmic space
b0330	169.19	172.265	166.116	0.964307	-0.052436	0.830268	0.993231	72	0	9	14	2	26	prpR	protein_coding	product=DNA-binding transcriptional dual regulator PrpR	ASAP:ABE-0001133,ECOCYC:G6195,EcoGene:EG13600,GeneID:944987	GO:0000156,GO:0003700,GO:0005524,GO:0005737,GO:0008134,GO:0009314,GO:0019629,GO:0043565,GO:0045892,GO:0045893	phosphorelay response regulator activity|DNA-binding transcription factor activity|ATP binding|cytoplasm|transcription factor binding|response to radiation|propionate catabolic process, 2-methylcitrate cycle|sequence-specific DNA binding|negative regulation of transcription, DNA-templated|positive regulation of transcription, DNA-templated 10;
b0331	516.174	81.5193	950.828	11.6638	3.54397	4.1e-05	0.0228914	35	6	10	125	130	110	prpB	protein_coding	product=2-methylisocitrate lyase	ASAP:ABE-0001138,ECOCYC:G6196,EcoGene:EG13601,GeneID:944990	GO:0000287,GO:0019629,GO:0046421	magnesium ion binding|propionate catabolic process, 2-methylcitrate cycle|methylisocitrate lyase activity	ko00640	Propanoate metabolism
b0333	363.453	37.6857	689.221	18.2886	4.19288	0.00118009	0.154939	13	2	3	54	83	58	prpC	protein_coding	product=2-methylcitrate synthase	ASAP:ABE-0001148,ECOCYC:G6198,EcoGene:EG11756,GeneID:947528	GO:0004108,GO:0005759,GO:0005975,GO:0006099,GO:0019679,GO:0050440	citrate (Si)-synthase activity|mitochondrial matrix|carbohydrate metabolic process|tricarboxylic acid cycle|propionate metabolic process, methylcitrate cycle|2-methylcitrate synthase activity	ko00640	Propanoate metabolism
b0334	847.894	432.351	1263.44	2.92225	1.54708	0.497717	0.993231	223	3	12	76	128	80	prpD	protein_coding	product=2-methylcitrate dehydratase	ASAP:ABE-0001152,ECOCYC:G6199,EcoGene:EG13603,GeneID:945931	GO:0003994,GO:0006099,GO:0019629,GO:0019679,GO:0047547,GO:0051537	aconitate hydratase activity|tricarboxylic acid cycle|propionate catabolic process, 2-methylcitrate cycle|propionate metabolic process, methylcitrate cycle|2-methylcitrate dehydratase activity|2 iron, 2 sulfur cluster binding	ko00640	Propanoate metabolism
Predicted_antisense_transcript-18	209.744	338.656	80.8325	0.238686	-2.06681	0.320468	0.993231	529	0	27	21	14	24
b0335	720.068	397.021	1043.12	2.62735	1.39361	0.325136	0.993231	135	4	16	49	71	69	prpE	protein_coding	product=propionyl-CoA synthetase	ASAP:ABE-0001154,ECOCYC:G6200,EcoGene:EG13604,GeneID:946891	GO:0005524,GO:0019629,GO:0050218	ATP binding|propionate catabolic process, 2-methylcitrate cycle|propionate-CoA ligase activity	ko00640	Propanoate metabolism
Predicted_antisense_transcript-19	32.9355	59.0705	6.80056	0.115126	-3.11871	0.23006	0.993231	408	3	19	8	5	10
b0336	104.527	103.522	105.531	1.0194	0.0277262	0.909708	0.997208	45	3	7	11	3	19	codB	protein_coding	product=cytosine transporter	ASAP:ABE-0001159,ECOCYC:EG11327,EcoGene:EG11327,GeneID:944994	GO:0005886,GO:0015209,GO:0016021,GO:0019858	plasma membrane|cytosine transmembrane transporter activity|integral component of membrane|cytosine metabolic process
b0337	265.026	221.956	308.096	1.3881	0.473109	0.541418	0.993231	48	17	19	27	22	38	codA	protein_coding	product=cytosine/isoguanine deaminase	ASAP:ABE-0001161,ECOCYC:EG11326,EcoGene:EG11326,GeneID:944996	GO:0004131,GO:0005829,GO:0006209,GO:0008198,GO:0008270,GO:0035888,GO:0042802,GO:0102480	cytosine deaminase activity|cytosol|cytosine catabolic process|ferrous iron binding|zinc ion binding|isoguanine deaminase activity|identical protein binding|5-fluorocytosine deaminase activity	ko00330,ko00240	Arginine and proline metabolism|Pyrimidine metabolism
b0338	65.2154	51.1282	79.3027	1.55106	0.63325	0.635991	0.993231	21	5	5	8	7	17	cynR	protein_coding	product=DNA-binding transcriptional dual regulator CynR	ASAP:ABE-0001165,ECOCYC:EG11421,EcoGene:EG11421,GeneID:945001	GO:0003677,GO:0003700,GO:0005737	DNA binding|DNA-binding transcription factor activity|cytoplasm
b0339	70.4915	67.3519	73.6312	1.09323	0.128597	0.986494	1	33	8	13	16	10	13	cynT	protein_coding	product=carbonic anhydrase 1	ASAP:ABE-0001171,ECOCYC:EG10176,EcoGene:EG10176,GeneID:946548	GO:0004089,GO:0008270,GO:0015976	carbonate dehydratase activity|zinc ion binding|carbon utilization	ko00910	Nitrogen metabolism
b0340	77.2981	64.1528	90.4433	1.40981	0.4955	0.628281	0.993231	31	16	15	23	21	22	cynS	protein_coding	product=cyanase	ASAP:ABE-0001173,ECOCYC:EG10175,EcoGene:EG10175,GeneID:948998	GO:0003677,GO:0005737,GO:0008824,GO:0009440	DNA binding|cytoplasm|cyanate hydratase activity|cyanate catabolic process	ko00910	Nitrogen metabolism
b0341	214.352	256.104	172.6	0.673944	-0.5693	0.484324	0.993231	139	5	17	18	8	32	cynX	protein_coding	product=cyanate transporter	ASAP:ABE-0001175,ECOCYC:EG10177,EcoGene:EG10177,GeneID:946770	GO:0005886,GO:0009440,GO:0016021,GO:0055085	plasma membrane|cyanate catabolic process|integral component of membrane|transmembrane transport
b0342	24.2097	21.7539	26.6656	1.22579	0.293708	0.924971	1	19	0	4	4	1	14	lacA	protein_coding	product=galactoside O-acetyltransferase	ASAP:ABE-0001177,ECOCYC:EG10524,EcoGene:EG10524,GeneID:945674	GO:0005737,GO:0005989,GO:0008870,GO:0042802	cytoplasm|lactose biosynthetic process|galactoside O-acetyltransferase activity|identical protein binding
b0343	56.2217	60.0562	52.3872	0.872304	-0.197098	0.818511	0.993231	32	0	4	5	0	13	lacY	protein_coding	product=lactose permease	ASAP:ABE-0001181,ECOCYC:EG10526,EcoGene:EG10526,GeneID:949083	GO:0005351,GO:0005886,GO:0005887,GO:0008643,GO:0015528,GO:0015767,GO:0016020,GO:0016021,GO:0030395	carbohydrate:proton symporter activity|plasma membrane|integral component of plasma membrane|carbohydrate transport|lactose:proton symporter activity|lactose transport|membrane|integral component of membrane|lactose binding
b0344	209.79	267.057	152.523	0.571125	-0.808121	0.539432	0.993231	61	0	5	7	0	12	lacZ	protein_coding	product=beta-galactosidase	ASAP:ABE-0001183,ECOCYC:EG10527,EcoGene:EG10527,GeneID:945006			ko00511,ko00052,ko00600	Other glycan degradation|Galactose metabolism|Sphingolipid metabolism
b0345	144.189	103.333	185.045	1.79078	0.840584	0.417308	0.993231	31	5	15	20	16	25	lacI	protein_coding	product=DNA-binding transcriptional repressor LacI	ASAP:ABE-0001189,ECOCYC:EG10525,EcoGene:EG10525,GeneID:945007	GO:0000986,GO:0001141,GO:0005829,GO:0042802,GO:0045892	bacterial-type proximal promoter sequence-specific DNA binding|transcriptional repressor activity, bacterial-type RNA polymerase proximal promoter sequence-specific DNA binding|cytosol|identical protein binding|negative regulation of transcription, DNA-templated
b0346	160.02	68.2381	251.801	3.69004	1.88364	0.0762307	0.993231	36	4	9	37	32	36	mhpR	protein_coding	product=DNA-binding transcriptional activator MhpR	ASAP:ABE-0001191,ECOCYC:G6201,EcoGene:EG20276,GeneID:945938	GO:0003677,GO:0003700,GO:0019439,GO:0045892	DNA binding|DNA-binding transcription factor activity|aromatic compound catabolic process|negative regulation of transcription, DNA-templated
b0347	99.893	84.1872	115.599	1.37311	0.457451	0.7687	0.993231	26	1	6	10	3	14	mhpA	protein_coding	product=putative 3-(3-hydroxyphenyl)propanoate/3-hydroxycinnamate hydroxylase	ASAP:ABE-0001196,ECOCYC:M010,EcoGene:EG20273,GeneID:945197	GO:0008688,GO:0019380,GO:0019622,GO:0071949	3-(3-hydroxyphenyl)propionate hydroxylase activity|3-phenylpropionate catabolic process|3-(3-hydroxy)phenylpropionate catabolic process|FAD binding	ko01220,ko00360	Degradation of aromatic compounds|Phenylalanine metabolism
b0348	70.9815	69.2284	72.7347	1.05065	0.0712808	0.870413	0.99483	45	1	6	11	3	16	mhpB	protein_coding	product=3-carboxyethylcatechol 2%2C3-dioxygenase	ASAP:ABE-0001198,ECOCYC:M011,EcoGene:EG20274,GeneID:945047	GO:0008198,GO:0019380,GO:0047070	ferrous iron binding|3-phenylpropionate catabolic process|3-carboxyethylcatechol 2,3-dioxygenase activity	ko01220,ko00360	Degradation of aromatic compounds|Phenylalanine metabolism
b0349	88.689	73.2707	104.107	1.42086	0.506764	0.73599	0.993231	42	2	10	15	6	25	mhpC	protein_coding	product=2-hydroxy-6-ketonona-2%2C4-dienedioate hydrolase	ASAP:ABE-0001201,ECOCYC:M012,EcoGene:EG20275,GeneID:944954	GO:0005737,GO:0018771,GO:0019380,GO:0042803,GO:0052823	cytoplasm|2-hydroxy-6-oxonona-2,4-dienedioate hydrolase activity|3-phenylpropionate catabolic process|protein homodimerization activity|2-hydroxy-6-oxonona-2,4,7-trienedioate hydrolase activity	ko01220,ko00360	Degradation of aromatic compounds|Phenylalanine metabolism
b0350	63.0991	46.9476	79.2506	1.68806	0.755369	0.571846	0.993231	25	1	9	14	4	19	mhpD	protein_coding	product=2-hydroxypentadienoate hydratase	ASAP:ABE-0001205,ECOCYC:M013,EcoGene:EG14274,GeneID:944768	GO:0005737,GO:0008684,GO:0019380,GO:0019439,GO:0030145,GO:0042802	cytoplasm|2-oxopent-4-enoate hydratase activity|3-phenylpropionate catabolic process|aromatic compound catabolic process|manganese ion binding|identical protein binding	ko00622,ko00621,ko00362,ko01220,ko00360	Xylene degradation|Dioxin degradation|Benzoate degradation|Degradation of aromatic compounds|Phenylalanine metabolism
b0351	47.6138	41.8878	53.3398	1.2734	0.348682	0.832368	0.993231	19	3	3	5	3	13	mhpF	protein_coding	product=acetaldehyde dehydrogenase (acylating)	ASAP:ABE-0001207,ECOCYC:M014,EcoGene:EG13625,GeneID:945008	GO:0008774,GO:0019380,GO:0051287	acetaldehyde dehydrogenase (acetylating) activity|3-phenylpropionate catabolic process|NAD binding	ko01220,ko00622,ko00621,ko00620,ko00650,ko00362,ko00360	Degradation of aromatic compounds|Xylene degradation|Dioxin degradation|Pyruvate metabolism|Butanoate metabolism|Benzoate degradation|Phenylalanine metabolism
b0352	150.712	163.089	138.334	0.848216	-0.237496	0.690277	0.993231	66	9	19	12	9	31	mhpE	protein_coding	product=4-hydroxy-2-oxovalerate aldolase	ASAP:ABE-0001209,ECOCYC:G6205,EcoGene:EG13292,GeneID:945012	GO:0008701,GO:0019380,GO:0030145	4-hydroxy-2-oxovalerate aldolase activity|3-phenylpropionate catabolic process|manganese ion binding	ko00622,ko00621,ko00362,ko01220,ko00360	Xylene degradation|Dioxin degradation|Benzoate degradation|Degradation of aromatic compounds|Phenylalanine metabolism
b0353	173.367	191.368	155.366	0.811869	-0.300682	0.615461	0.993231	95	5	11	14	6	30	mhpT	protein_coding	product=3-hydroxyphenylpropionate/3-hydroxycinnamate:H(+) symporter	ASAP:ABE-0001213,ECOCYC:G6206,EcoGene:EG13293,GeneID:944997	GO:0005886,GO:0015293,GO:0016021	plasma membrane|symporter activity|integral component of membrane
b0354	993.961	1018.75	969.169	0.951329	-0.0719831	0.841946	0.993231	267	264	221	207	182	258	yaiL	protein_coding	product=DUF2058 domain-containing protein YaiL	ASAP:ABE-0001216,ECOCYC:G6207,EcoGene:EG13294,GeneID:944993	GO:0005829	cytosol
b0355	79.9231	81.444	78.4023	0.962653	-0.0549119	0.871435	0.99483	47	4	10	13	4	20	frmB	protein_coding	product=S-formylglutathione hydrolase FrmB	ASAP:ABE-0001219,ECOCYC:G6208,EcoGene:EG13295,GeneID:944991	GO:0005829,GO:0018738,GO:0046292,GO:0046294,GO:0052689	cytosol|S-formylglutathione hydrolase activity|formaldehyde metabolic process|formaldehyde catabolic process|carboxylic ester hydrolase activity	ko01200,ko00680	Carbon metabolism|Methane metabolism
b0356	252.67	184.786	320.553	1.73473	0.794709	0.301683	0.993231	42	16	21	33	28	42	frmA	protein_coding	product=S-(hydroxymethyl)glutathione dehydrogenase	ASAP:ABE-0001221,ECOCYC:EG50010,EcoGene:EG50010,GeneID:944988	GO:0004024,GO:0005737,GO:0005829,GO:0006069,GO:0008270,GO:0042802,GO:0046294,GO:0051903	alcohol dehydrogenase activity, zinc-dependent|cytoplasm|cytosol|ethanol oxidation|zinc ion binding|identical protein binding|formaldehyde catabolic process|S-(hydroxymethyl)glutathione dehydrogenase activity	ko00982,ko00980,ko00680,ko01220,ko00071,ko00626,ko00350,ko01200,ko00830,ko00625,ko00010	Drug metabolism - cytochrome P450|Metabolism of xenobiotics by cytochrome P450|Methane metabolism|Degradation of aromatic compounds|Fatty acid degradation|Naphthalene degradation|Tyrosine metabolism|Carbon metabolism|Retinol metabolism|Chloroalkane and chloroalkene degradation|Glycolysis / Gluconeogenesis
b0357	60.0818	42.3276	77.8359	1.8389	0.878839	0.402892	0.993231	39	11	25	41	18	48	frmR	protein_coding	product=DNA-binding transcriptional repressor FrmR	ASAP:ABE-0001226,ECOCYC:G6209,EcoGene:EG13296,GeneID:944986	GO:0003677,GO:0005737,GO:0006355,GO:0046872	DNA binding|cytoplasm|regulation of transcription, DNA-templated|metal ion binding
b0358	65.0969	68.0356	62.1583	0.913613	-0.130344	0.917286	1	25	7	11	10	6	14	yaiO	protein_coding	product=outer membrane protein YaiO	ASAP:ABE-0001230,ECOCYC:G6210,EcoGene:EG13297,GeneID:945014	GO:0009279	cell outer membrane
b0360	1351.37	1583.18	1119.56	0.707161	-0.49989	0.620268	0.993231	556	577	577	353	340	384	insC-1	protein_coding	product=IS2 element protein InsA	ASAP:ABE-0001237,ECOCYC:G6212,EcoGene:EG60012,GeneID:945025	GO:0003677,GO:0004803,GO:0006313	DNA binding|transposase activity|transposition, DNA-mediated
b0361	1332.27	1578.75	1085.79	0.687754	-0.540035	0.508457	0.993231	336	208	219	139	119	176	insD-1	protein_coding	product=IS2 element protein	ASAP:ABE-0001239,ECOCYC:G6213,EcoGene:EG60013,GeneID:945203	GO:0003677,GO:0006310,GO:0015074,GO:0032196	DNA binding|DNA recombination|DNA integration|transposition
b0363	85.0121	90.1884	79.8358	0.885211	-0.175906	0.792999	0.993231	35	2	9	8	2	15	yaiP	protein_coding	product=putative glucosyltransferase	ASAP:ABE-0001243,ECOCYC:G6215,EcoGene:EG13298,GeneID:945308	GO:0006974,GO:0016757,GO:0016874	cellular response to DNA damage stimulus|transferase activity, transferring glycosyl groups|ligase activity
b4731	1.20396	1.49501	0.912919	0.610644	-0.711596	0.895083	0.996494	9	0	1	0	0	3	ykiC	protein_coding	product=protein YkiC	ECOCYC:G0-16726,GeneID:38094941	GO:0005886,GO:0016021	plasma membrane|integral component of membrane
b0364	22.0645	25.2752	18.8538	0.745944	-0.422861	0.689171	0.993231	30	1	2	4	1	8	yaiS	protein_coding	product=putative deacetylase YaiS	ASAP:ABE-0001249,ECOCYC:G6216,EcoGene:EG13302,GeneID:946967	GO:0016787	hydrolase activity
b0365	154.551	65.1068	243.994	3.7476	1.90597	0.099693	0.993231	38	1	7	29	25	36	tauA	protein_coding	product=taurine ABC transporter periplasmic binding protein	ASAP:ABE-0001256,ECOCYC:G6217,EcoGene:EG13300,GeneID:945030	GO:0009970,GO:0015734,GO:0022857,GO:0030288,GO:0043190	cellular response to sulfate starvation|taurine transport|transmembrane transporter activity|outer membrane-bounded periplasmic space|ATP-binding cassette (ABC) transporter complex	ko02010,ko00920	ABC transporters|Sulfur metabolism
b0366	108.651	50.9636	166.339	3.26389	1.70659	0.153312	0.993231	32	2	8	25	20	33	tauB	protein_coding	product=taurine ABC transporter ATP binding subunit	ASAP:ABE-0001259,ECOCYC:G6218,EcoGene:EG13299,GeneID:945027	GO:0005524,GO:0005886,GO:0010438,GO:0015411	ATP binding|plasma membrane|cellular response to sulfur starvation|taurine-transporting ATPase activity	ko02010,ko00920	ABC transporters|Sulfur metabolism
b0367	179.449	227.496	131.401	0.577597	-0.791864	0.481409	0.993231	195	2	17	21	8	32	tauC	protein_coding	product=taurine ABC transporter membrane subunit	ASAP:ABE-0001261,ECOCYC:G6219,EcoGene:EG13301,GeneID:945026	GO:0005886,GO:0005887,GO:0010438,GO:0055085	plasma membrane|integral component of plasma membrane|cellular response to sulfur starvation|transmembrane transport	ko02010,ko00920	ABC transporters|Sulfur metabolism
b0368	115.527	76.8051	154.249	2.00831	1.00598	0.360256	0.993231	40	4	11	26	11	33	tauD	protein_coding	product=taurine dioxygenase	ASAP:ABE-0001263,ECOCYC:EG12423,EcoGene:EG12423,GeneID:945021	GO:0000907,GO:0000908,GO:0005737,GO:0006790,GO:0031418,GO:0044273,GO:0046872	sulfonate dioxygenase activity|taurine dioxygenase activity|cytoplasm|sulfur compound metabolic process|L-ascorbic acid binding|sulfur compound catabolic process|metal ion binding	ko00430,ko00920	Taurine and hypotaurine metabolism|Sulfur metabolism
b0369	772.32	592.718	951.922	1.60603	0.683498	0.282835	0.993231	120	70	78	118	110	113	hemB	protein_coding	product=porphobilinogen synthase	ASAP:ABE-0001266,ECOCYC:EG10428,EcoGene:EG10428,GeneID:945017	GO:0000287,GO:0004655,GO:0005829,GO:0006782,GO:0006783,GO:0008270	magnesium ion binding|porphobilinogen synthase activity|cytosol|protoporphyrinogen IX biosynthetic process|heme biosynthetic process|zinc ion binding	ko00860	Porphyrin and chlorophyll metabolism
b0372	574.303	585.999	562.607	0.960081	-0.0587722	0.809882	0.993231	262	54	65	88	53	100	insF-2	protein_coding	product=IS3 element protein InsF	ASAP:ABE-0001277,ECOCYC:G6223,GeneID:945036	GO:0003677,GO:0006310,GO:0015074,GO:0032196	DNA binding|DNA recombination|DNA integration|transposition
b0373	419.264	406.68	431.848	1.06189	0.0866319	0.811825	0.993231	261	181	141	173	160	172	insE-2	protein_coding	product=IS3 element protein InsE	ASAP:ABE-0001279,ECOCYC:G6224,EcoGene:EG60015,GeneID:946900	GO:0003677,GO:0004803,GO:0006313	DNA binding|transposase activity|transposition, DNA-mediated
b0375	36.1794	44.0126	28.3462	0.644046	-0.634764	0.650631	0.993231	53	0	3	6	0	13	iprA	protein_coding	product=putative DNA-binding transcriptional regulator IprA	ASAP:ABE-0001290,ECOCYC:G6226,EcoGene:EG13607,GeneID:946902	GO:0006979	response to oxidative stress
b0376	186.828	163.124	210.532	1.29063	0.368073	1	1	78	6	11	21	17	26	ampH	protein_coding	product=peptidoglycan DD-carboxypeptidase/peptidoglycan DD-endopeptidase	ASAP:ABE-0001292,ECOCYC:EG12867,EcoGene:EG12867,GeneID:946904	GO:0004175,GO:0004180,GO:0005886,GO:0008360,GO:0008658,GO:0009253,GO:0071555	endopeptidase activity|carboxypeptidase activity|plasma membrane|regulation of cell shape|penicillin binding|peptidoglycan catabolic process|cell wall organization
b0377	201.09	214.559	187.621	0.87445	-0.193552	1	1	37	15	28	17	9	33	sbmA	protein_coding	product=peptide antibiotic/peptide nucleic acid transporter	ASAP:ABE-0001297,ECOCYC:EG10928,EcoGene:EG10928,GeneID:946884	GO:0005524,GO:0005886,GO:0015031,GO:0016021,GO:1904680	ATP binding|plasma membrane|protein transport|integral component of membrane|peptide transmembrane transporter activity
b0378	376.938	406.768	347.108	0.853333	-0.228819	0.867962	0.99483	93	41	40	41	23	56	yaiW	protein_coding	product=surface-exposed outer membrane lipoprotein	ASAP:ABE-0001299,ECOCYC:G6227,EcoGene:EG13608,GeneID:945038	GO:0005829,GO:0031240,GO:1901652	cytosol|external side of cell outer membrane|response to peptide
b0379	237.864	210.277	265.45	1.26238	0.336147	0.488112	0.993231	66	89	103	97	102	98	yaiY	protein_coding	product=inner membrane protein	ASAP:ABE-0001302,ECOCYC:G6228,EcoGene:EG14279,GeneID:945223	GO:0005886,GO:0016021	plasma membrane|integral component of membrane
b0380	46.2813	51.0676	41.495	0.81255	-0.299471	0.737387	0.993231	156	7	13	25	3	56	yaiZ	protein_coding	product=DUF2754 domain-containing protein YaiZ	ASAP:ABE-0001307,ECOCYC:G6229,EcoGene:EG14280,GeneID:947355	GO:0005886,GO:0016021	plasma membrane|integral component of membrane
b0381	313.459	227.842	399.077	1.75155	0.80863	0.374265	0.993231	79	16	20	43	33	58	ddlA	protein_coding	product=D-alanine--D-alanine ligase A	ASAP:ABE-0001309,ECOCYC:EG10213,EcoGene:EG10213,GeneID:945313	GO:0005524,GO:0005737,GO:0008360,GO:0008716,GO:0009252,GO:0046872,GO:0071555	ATP binding|cytoplasm|regulation of cell shape|D-alanine-D-alanine ligase activity|peptidoglycan biosynthetic process|metal ion binding|cell wall organization	ko00550,ko00473	Peptidoglycan biosynthesis|D-Alanine metabolism
b0382	167.746	243.237	92.254	0.379276	-1.39868	0.216373	0.993231	86	136	120	48	38	38	iraP	protein_coding	product=anti-adaptor protein for sigma(S) stabilization	ASAP:ABE-0001313,ECOCYC:EG11256,EcoGene:EG11256,GeneID:947709	GO:0005737,GO:0009267	cytoplasm|cellular response to starvation
b0383	124.827	118.361	131.292	1.10925	0.149579	0.901793	0.996742	29	6	9	12	6	17	phoA	protein_coding	product=alkaline phosphatase	ASAP:ABE-0001328,ECOCYC:EG10727,EcoGene:EG10727,GeneID:945041	GO:0000287,GO:0004035,GO:0004721,GO:0006470,GO:0008270,GO:0016311,GO:0030288,GO:0030613,GO:0033748,GO:0042597	magnesium ion binding|alkaline phosphatase activity|phosphoprotein phosphatase activity|protein dephosphorylation|zinc ion binding|dephosphorylation|outer membrane-bounded periplasmic space|oxidoreductase activity, acting on phosphorus or arsenic in donors|hydrogenase (acceptor) activity|periplasmic space 10;	ko02020,ko00627,ko00790	Two-component system|Aminobenzoate degradation|Folate biosynthesis
b0384	466.673	535.741	397.605	0.742158	-0.430202	1	1	107	255	220	142	158	119	psiF	protein_coding	product=PsiF family protein	ASAP:ABE-0001330,ECOCYC:EG11401,EcoGene:EG11401,GeneID:945040
b0385	133.198	179.102	87.2943	0.4874	-1.03682	0.456994	0.993231	117	1	8	13	2	14	dgcC	protein_coding	product=diguanylate cyclase DgcC	ASAP:ABE-0001336,ECOCYC:EG11257,EcoGene:EG11257,GeneID:945037	GO:0005525,GO:0005886,GO:0016021,GO:0043709,GO:0046872,GO:0052621,GO:1902201	GTP binding|plasma membrane|integral component of membrane|cell adhesion involved in single-species biofilm formation|metal ion binding|diguanylate cyclase activity|negative regulation of bacterial-type flagellum-dependent cell motility
b0386	196.668	133.19	260.147	1.95321	0.965845	0.261321	0.993231	49	16	17	39	31	45	proC	protein_coding	product=pyrroline-5-carboxylate reductase	ASAP:ABE-0001338,ECOCYC:EG10769,EcoGene:EG10769,GeneID:945034	GO:0004735,GO:0005829,GO:0042802,GO:0055129	pyrroline-5-carboxylate reductase activity|cytosol|identical protein binding|L-proline biosynthetic process	ko01230,ko00330	Biosynthesis of amino acids|Arginine and proline metabolism
b0387	98.6566	100.241	97.072	0.968384	-0.0463483	0.997187	1	64	16	32	25	14	43	yaiI	protein_coding	product=DUF188 domain-containing protein YaiI	ASAP:ABE-0001344,ECOCYC:G6230,EcoGene:EG13176,GeneID:945033
Predicted_non_antisense_transcript-8	163.933	145.667	182.2	1.2508	0.322851	0.465539	0.993231	439	552	659	664	483	835
b0388	4854.18	4118.96	5589.41	1.357	0.440417	0.272169	0.993231	983	1064	1031	1324	972	1619	aroL	protein_coding	product=shikimate kinase 2	ASAP:ABE-0001353,ECOCYC:EG10082,EcoGene:EG10082,GeneID:945031	GO:0000287,GO:0004765,GO:0005524,GO:0005737,GO:0009073,GO:0009423	magnesium ion binding|shikimate kinase activity|ATP binding|cytoplasm|aromatic amino acid family biosynthetic process|chorismate biosynthetic process	ko01230,ko00400	Biosynthesis of amino acids|Phenylalanine, tyrosine and tryptophan biosynthesis
b0389	1054.57	849.375	1259.77	1.48317	0.568688	0.192133	0.993231	474	635	564	829	599	982	yaiA	protein_coding	product=protein YaiA	ASAP:ABE-0001355,ECOCYC:EG11093,EcoGene:EG11093,GeneID:945043
b0390	413.657	255.344	571.969	2.23999	1.16349	0.0912411	0.993231	103	34	49	111	56	158	aroM	protein_coding	product=protein AroM	ASAP:ABE-0001357,ECOCYC:EG10083,EcoGene:EG10083,GeneID:945045
b0391	569.218	716.083	422.353	0.589811	-0.761676	0.617657	0.993231	174	376	339	173	146	219	ppnP	protein_coding	product=nucleoside phosphorylase PpnP	ASAP:ABE-0001360,ECOCYC:EG12159,EcoGene:EG12159,GeneID:945048	GO:0004731,GO:0004850,GO:0009032,GO:0016154,GO:0047975	purine-nucleoside phosphorylase activity|uridine phosphorylase activity|thymidine phosphorylase activity|pyrimidine-nucleoside phosphorylase activity|guanosine phosphorylase activity
b4732	13.735	10.1975	17.2724	1.69378	0.760246	0.791559	0.993231	53	5	18	27	10	47	ykiD	protein_coding	product=protein YkiD	ECOCYC:G0-16727,GeneID:38094942
b0393	103.418	91.2339	115.602	1.26709	0.341521	0.743657	0.993231	36	7	12	18	7	23	rdgC	protein_coding	product=nucleoid-associated protein RdgC	ASAP:ABE-0001366,ECOCYC:EG12158,EcoGene:EG12158,GeneID:948585	GO:0005737,GO:0006310,GO:0009295	cytoplasm|DNA recombination|nucleoid
b0394	185.143	199.872	170.415	0.852624	-0.230018	0.664179	0.993231	105	13	20	24	10	39	mak	protein_coding	product=manno(fructo)kinase	ASAP:ABE-0001372,ECOCYC:EG11288,EcoGene:EG11288,GeneID:949086	GO:0004396,GO:0005524,GO:0005829,GO:0008865,GO:0019318	hexokinase activity|ATP binding|cytosol|fructokinase activity|hexose metabolic process	ko00520,ko00500,ko00051	Amino sugar and nucleotide sugar metabolism|Starch and sucrose metabolism|Fructose and mannose metabolism
b0396	226.376	190.998	261.755	1.37046	0.454661	0.668339	0.993231	76	7	17	27	11	50	araJ	protein_coding	product=putative transport protein AraJ	ASAP:ABE-0001378,ECOCYC:EG10060,EcoGene:EG10060,GeneID:949077	GO:0005886,GO:0016021,GO:0055085	plasma membrane|integral component of membrane|transmembrane transport
b0397	315.751	232.443	399.06	1.71681	0.77973	0.308253	0.993231	19	7	8	17	12	16	sbcC	protein_coding	product=ATP dependent%2C structure specific DNA nuclease - SbcC subunit	ASAP:ABE-0001381,ECOCYC:EG10927,EcoGene:EG10927,GeneID:949076	GO:0000014,GO:0004529,GO:0005524,GO:0006260,GO:0006281,GO:0006310,GO:0008296,GO:1990238	single-stranded DNA endodeoxyribonuclease activity|exodeoxyribonuclease activity|ATP binding|DNA replication|DNA repair|DNA recombination|3'-5'-exodeoxyribonuclease activity|double-stranded DNA endodeoxyribonuclease activity
b0398	64.4908	57.9635	71.0181	1.22522	0.293041	0.916545	1	16	3	6	7	6	7	sbcD	protein_coding	product=ATP dependent%2C structure specific DNA nuclease - SbcD subunit	ASAP:ABE-0001383,ECOCYC:EG11094,EcoGene:EG11094,GeneID:945049	GO:0000014,GO:0004529,GO:0006260,GO:0006281,GO:0006310,GO:0008408,GO:1990238	single-stranded DNA endodeoxyribonuclease activity|exodeoxyribonuclease activity|DNA replication|DNA repair|DNA recombination|3'-5' exonuclease activity|double-stranded DNA endodeoxyribonuclease activity
b0399	198.18	176.517	219.842	1.24544	0.316657	0.658238	0.993231	71	26	29	38	25	56	phoB	protein_coding	product=DNA-binding transcriptional dual regulator PhoB	ASAP:ABE-0001389,ECOCYC:EG10728,EcoGene:EG10728,GeneID:945046	GO:0000156,GO:0001108,GO:0003677,GO:0003700,GO:0005829,GO:0006817,GO:0042802,GO:2000142	phosphorelay response regulator activity|bacterial-type RNA polymerase holo enzyme binding|DNA binding|DNA-binding transcription factor activity|cytosol|phosphate ion transport|identical protein binding|regulation of DNA-templated transcription, initiation	ko02020	Two-component system
b0400	188.621	128.243	248.999	1.94162	0.957262	0.28102	0.993231	32	9	10	25	17	27	phoR	protein_coding	product=sensory histidine kinase PhoR	ASAP:ABE-0001391,ECOCYC:EG10733,EcoGene:EG10733,GeneID:945044	GO:0000155,GO:0004721,GO:0005524,GO:0005622,GO:0005886,GO:0006355,GO:0006817,GO:0016021,GO:0016036,GO:0023014,GO:0046777	phosphorelay sensor kinase activity|phosphoprotein phosphatase activity|ATP binding|intracellular|plasma membrane|regulation of transcription, DNA-templated|phosphate ion transport|integral component of membrane|cellular response to phosphate starvation|signal transduction by protein phosphorylation 10;|protein autophosphorylation 11;	ko02020	Two-component system
b0401	952.257	570.128	1334.39	2.3405	1.22682	0.0250872	0.727203	34	55	70	121	100	145	brnQ	protein_coding	product=branched chain amino acid transporter BrnQ	ASAP:ABE-0001394,ECOCYC:EG12168,EcoGene:EG12168,GeneID:945042	GO:0005886,GO:0015658,GO:0016021	plasma membrane|branched-chain amino acid transmembrane transporter activity|integral component of membrane
b0402	340.204	231.628	448.78	1.93751	0.954201	0.269549	0.993231	65	10	21	40	26	56	proY	protein_coding	product=putative transporter ProY	ASAP:ABE-0001398,ECOCYC:G6233,EcoGene:EG13609,GeneID:945050	GO:0005886,GO:0006865,GO:0016021,GO:0022857	plasma membrane|amino acid transport|integral component of membrane|transmembrane transporter activity
b0403	510.411	481.666	539.157	1.11936	0.162671	0.85214	0.994226	79	26	28	37	28	43	malZ	protein_coding	product=maltodextrin glucosidase	ASAP:ABE-0001402,ECOCYC:EG10565,EcoGene:EG10565,GeneID:949131	GO:0004558,GO:0005737,GO:0030980,GO:0032450,GO:0051692	alpha-1,4-glucosidase activity|cytoplasm|alpha-glucan catabolic process|maltose alpha-glucosidase activity|cellular oligosaccharide catabolic process	ko00500,ko00052	Starch and sucrose metabolism|Galactose metabolism
b0404	121.112	71.1104	171.114	2.40632	1.26683	0.146204	0.993231	30	14	12	43	24	41	acpH	protein_coding	product=acyl carrier protein phosphodiesterase	ASAP:ABE-0001404,ECOCYC:EG11095,EcoGene:EG11095,GeneID:949132	GO:0006633,GO:0008770	fatty acid biosynthetic process|[acyl-carrier-protein] phosphodiesterase activity	ko00770	Pantothenate and CoA biosynthesis
b0405	99.2104	68.5672	129.854	1.89382	0.921298	0.434932	0.993231	27	3	7	18	8	19	queA	protein_coding	product=tRNA preQ1(34) S-adenosylmethionine ribosyltransferase-isomerase	ASAP:ABE-0001411,ECOCYC:EG10812,EcoGene:EG10812,GeneID:944905	GO:0005737,GO:0008616,GO:0016740,GO:0016853	cytoplasm|queuosine biosynthetic process|transferase activity|isomerase activity
b0406	224.689	146.262	303.116	2.07241	1.05131	0.202273	0.993231	40	11	14	32	22	45	tgt	protein_coding	product=tRNA-guanine transglycosylase	ASAP:ABE-0001413,ECOCYC:EG10996,EcoGene:EG10996,GeneID:949130	GO:0008479,GO:0008616,GO:0046872,GO:0101030	queuine tRNA-ribosyltransferase activity|queuosine biosynthetic process|metal ion binding|tRNA-guanine transglycosylation
b0407	266.853	210.063	323.643	1.5407	0.623581	0.391739	0.993231	171	61	79	126	79	158	yajC	protein_coding	product=Sec translocon accessory complex subunit YajC	ASAP:ABE-0001415,ECOCYC:EG11096,EcoGene:EG11096,GeneID:945374	GO:0005887,GO:0015031,GO:0031522	integral component of plasma membrane|protein transport|cell envelope Sec protein transport complex	ko02024,ko03070,ko03060	Quorum sensing|Bacterial secretion system|Protein export
b0408	1034.17	528.876	1539.45	2.9108	1.54142	0.0204226	0.660625	51	34	36	96	99	90	secD	protein_coding	product=Sec translocon accessory complex subunit SecD	ASAP:ABE-0001417,ECOCYC:EG10938,EcoGene:EG10938,GeneID:949133	GO:0005622,GO:0005886,GO:0006605,GO:0015450,GO:0016021,GO:0043952,GO:0065002	intracellular|plasma membrane|protein targeting|P-P-bond-hydrolysis-driven protein transmembrane transporter activity|integral component of membrane|protein transport by the Sec complex|intracellular protein transmembrane transport	ko03070,ko03060	Bacterial secretion system|Protein export
b0409	1679.92	844.002	2515.84	2.98085	1.57572	0.00939706	0.432458	109	115	117	299	298	304	secF	protein_coding	product=Sec translocon accessory complex subunit SecF	ASAP:ABE-0001419,ECOCYC:EG10940,EcoGene:EG10940,GeneID:949120	GO:0005622,GO:0005886,GO:0006605,GO:0015450,GO:0016021,GO:0043952,GO:0065002	intracellular|plasma membrane|protein targeting|P-P-bond-hydrolysis-driven protein transmembrane transporter activity|integral component of membrane|protein transport by the Sec complex|intracellular protein transmembrane transport	ko03070,ko03060	Bacterial secretion system|Protein export
b0410	190.061	169.174	210.948	1.24693	0.318375	0.682636	0.993231	137	49	55	82	51	91	yajD	protein_coding	product=HNH nuclease family protein	ASAP:ABE-0001422,ECOCYC:EG11097,EcoGene:EG11097,GeneID:945051	GO:0003676,GO:0004519	nucleic acid binding|endonuclease activity
b0411	310.402	232.034	388.77	1.67549	0.74458	0.286418	0.993231	54	28	34	49	46	61	tsx	protein_coding	product=nucleoside-specific channel-forming protein Tsx	ASAP:ABE-0001425,ECOCYC:EG11035,EcoGene:EG11035,GeneID:946242	GO:0005337,GO:0006811,GO:0009279,GO:0015288,GO:0046930	nucleoside transmembrane transporter activity|ion transport|cell outer membrane|porin activity|pore complex
b0412	63.2807	52.0854	74.476	1.42988	0.515897	0.772364	0.993231	33	6	12	15	15	18	yajI	protein_coding	product=putative lipoprotein YajI	ASAP:ABE-0001433,ECOCYC:EG12874,EcoGene:EG12874,GeneID:947233	GO:0005886	plasma membrane
b0413	791.28	690.182	892.377	1.29296	0.370675	0.373785	0.993231	164	216	201	223	221	253	nrdR	protein_coding	product=NrdR transcriptional repressor	ASAP:ABE-0001437,ECOCYC:EG11320,EcoGene:EG11320,GeneID:947437	GO:0003677,GO:0005524,GO:0008270,GO:0045892	DNA binding|ATP binding|zinc ion binding|negative regulation of transcription, DNA-templated
b0414	1643.02	1268.8	2017.24	1.58988	0.668917	0.169261	0.993231	123	160	153	218	200	225	ribD	protein_coding	product=fused diaminohydroxyphosphoribosylaminopyrimidine deaminase/5-amino-6-(5-phosphoribosylamino)uracil reductase	ASAP:ABE-0001441,ECOCYC:EG11321,EcoGene:EG11321,GeneID:945620	GO:0008270,GO:0008703,GO:0008835,GO:0009231,GO:0050661	zinc ion binding|5-amino-6-(5-phosphoribosylamino)uracil reductase activity|diaminohydroxyphosphoribosylaminopyrimidine deaminase activity|riboflavin biosynthetic process|NADP binding	ko02024,ko00740	Quorum sensing|Riboflavin metabolism
b0415	658.015	508.106	807.924	1.59007	0.669089	0.236933	0.993231	175	155	109	212	189	200	ribE	protein_coding	product=6%2C7-dimethyl-8-ribityllumazine synthase	ASAP:ABE-0001444,ECOCYC:EG11322,EcoGene:EG11322,GeneID:946453	GO:0000906,GO:0009231,GO:0009349	6,7-dimethyl-8-ribityllumazine synthase activity|riboflavin biosynthetic process|riboflavin synthase complex	ko00740	Riboflavin metabolism
b0416	711.741	384.503	1038.98	2.70214	1.4341	0.0283178	0.735072	151	124	103	287	293	275	nusB	protein_coding	product=transcription antitermination protein NusB	ASAP:ABE-0001447,ECOCYC:EG10666,EcoGene:EG10666,GeneID:945054	GO:0003723,GO:0006353,GO:0031564	RNA binding|DNA-templated transcription, termination|transcription antitermination
b0417	332.721	269.53	395.912	1.4689	0.554732	0.333803	0.993231	45	35	34	53	39	52	thiL	protein_coding	product=thiamine monophosphate kinase	ASAP:ABE-0001452,ECOCYC:G6234,EcoGene:EG20227,GeneID:947387	GO:0000287,GO:0005524,GO:0009030,GO:0009228,GO:0009229,GO:0046872	magnesium ion binding|ATP binding|thiamine-phosphate kinase activity|thiamine biosynthetic process|thiamine diphosphate biosynthetic process|metal ion binding	ko00730	Thiamine metabolism
b0418	1222.91	980.599	1465.22	1.49421	0.579385	0.188829	0.993231	185	258	268	359	269	397	pgpA	protein_coding	product=phosphatidylglycerophosphatase A	ASAP:ABE-0001454,ECOCYC:EG10704,EcoGene:EG10704,GeneID:947542	GO:0005886,GO:0005887,GO:0006655,GO:0008962,GO:0009395,GO:0032026,GO:0042577,GO:0046474,GO:0046839,GO:0046872	plasma membrane|integral component of plasma membrane|phosphatidylglycerol biosynthetic process|phosphatidylglycerophosphatase activity|phospholipid catabolic process|response to magnesium ion|lipid phosphatase activity|glycerophospholipid biosynthetic process|phospholipid dephosphorylation|metal ion binding 10;	ko00564	Glycerophospholipid metabolism
b0419	2680.89	2711.22	2650.55	0.97762	-0.0326538	0.795815	0.993231	210	408	379	284	346	296	yajO	protein_coding	product=1-deoxyxylulose-5-phosphate synthase YajO	ASAP:ABE-0001457,ECOCYC:G6236,EcoGene:EG13611,GeneID:946903	GO:0005829,GO:0006772,GO:0016491	cytosol|thiamine metabolic process|oxidoreductase activity
b0420	891.753	724.173	1059.33	1.46282	0.548749	0.351221	0.993231	81	47	44	75	57	70	dxs	protein_coding	product=1-deoxy-D-xylulose-5-phosphate synthase	ASAP:ABE-0001461,ECOCYC:G6237,EcoGene:EG13612,GeneID:945060	GO:0000287,GO:0008661,GO:0009228,GO:0016114,GO:0030976,GO:0052865	magnesium ion binding|1-deoxy-D-xylulose-5-phosphate synthase activity|thiamine biosynthetic process|terpenoid biosynthetic process|thiamine pyrophosphate binding|1-deoxy-D-xylulose 5-phosphate biosynthetic process	ko00730,ko00900	Thiamine metabolism|Terpenoid backbone biosynthesis
b0421	388.752	269.818	507.686	1.88159	0.911952	0.151052	0.993231	52	38	36	65	58	79	ispA	protein_coding	product=geranyl diphosphate/farnesyl diphosphate synthase	ASAP:ABE-0001463,ECOCYC:EG10508,EcoGene:EG10508,GeneID:945064	GO:0004161,GO:0004337,GO:0005829,GO:0033384,GO:0045337,GO:0046872	dimethylallyltranstransferase activity|geranyltranstransferase activity|cytosol|geranyl diphosphate biosynthetic process|farnesyl diphosphate biosynthetic process|metal ion binding	ko00900	Terpenoid backbone biosynthesis
b0422	103.482	73.9017	133.062	1.80052	0.848417	0.294415	0.993231	63	41	29	79	45	78	xseB	protein_coding	product=exodeoxyribonuclease VII subunit XseB	ASAP:ABE-0001466,ECOCYC:EG11098,EcoGene:EG11098,GeneID:945069	GO:0005737,GO:0006308,GO:0008855,GO:0009318	cytoplasm|DNA catabolic process|exodeoxyribonuclease VII activity|exodeoxyribonuclease VII complex	ko03430	Mismatch repair
b0423	331.314	227.774	434.855	1.90915	0.932934	0.349054	0.993231	72	10	13	40	26	44	thiI	protein_coding	product=tRNA uridine 4-sulfurtransferase	ASAP:ABE-0001470,ECOCYC:G6238,EcoGene:EG13273,GeneID:945067	GO:0000049,GO:0004810,GO:0005524,GO:0005737,GO:0009228,GO:0009229,GO:0016783,GO:0034227,GO:0052837	tRNA binding|tRNA adenylyltransferase activity|ATP binding|cytoplasm|thiamine biosynthetic process|thiamine diphosphate biosynthetic process|sulfurtransferase activity|tRNA thio-modification|thiazole biosynthetic process	ko00730,ko04122	Thiamine metabolism|Sulfur relay system
b0424	773.904	809.559	738.249	0.911915	-0.133029	0.894853	0.996494	119	196	187	141	150	139	yajL	protein_coding	product=protein/nucleic acid deglycase 3	ASAP:ABE-0001472,ECOCYC:G198,EcoGene:EG13272,GeneID:945066	GO:0005829,GO:0006281,GO:0006517,GO:0009408,GO:0016787,GO:0030091,GO:0034599,GO:0036524,GO:0036529,GO:0042026,GO:0042254,GO:0106046	cytosol|DNA repair|protein deglycosylation|response to heat|hydrolase activity|protein repair|cellular response to oxidative stress|protein deglycase activity|protein deglycation, glyoxal removal|protein refolding 10;|ribosome biogenesis 11;|guanine deglycation, glyoxal removal 12;
b0425	1666.53	1709.91	1623.15	0.949258	-0.0751276	0.815283	0.993231	152	280	243	216	210	187	panE	protein_coding	product=2-dehydropantoate 2-reductase	ASAP:ABE-0001474,ECOCYC:G6239,EcoGene:EG13271,GeneID:945065	GO:0005737,GO:0008677,GO:0033317,GO:0050661	cytoplasm|2-dehydropantoate 2-reductase activity|pantothenate biosynthetic process from valine|NADP binding	ko00770	Pantothenate and CoA biosynthesis
b0426	2688.59	2470.7	2906.48	1.17638	0.234355	0.516833	0.993231	530	739	615	715	706	611	yajQ	protein_coding	product=nucleotide binding protein	ASAP:ABE-0001478,ECOCYC:G6240,EcoGene:EG13613,GeneID:945063
b0427	164.616	109.097	220.135	2.01779	1.01278	0.334494	0.993231	36	3	9	24	11	26	yajR	protein_coding	product=putative major facilitator superfamily transport protein YajR	ASAP:ABE-0001481,ECOCYC:G6241,EcoGene:EG13614,GeneID:945058	GO:0005886,GO:0005887,GO:0055085	plasma membrane|integral component of plasma membrane|transmembrane transport
b0428	2682.73	1933.84	3431.62	1.77451	0.82742	0.0875249	0.993231	178	311	301	432	428	500	cyoE	protein_coding	product=heme O synthase	ASAP:ABE-0001484,ECOCYC:EG10182,EcoGene:EG10182,GeneID:945073	GO:0005886,GO:0008495,GO:0016021,GO:0048034	plasma membrane|protoheme IX farnesyltransferase activity|integral component of membrane|heme O biosynthetic process
b0429	908.159	517.976	1298.34	2.50657	1.32571	0.0218279	0.677007	163	237	183	479	439	461	cyoD	protein_coding	product=cytochrome bo3 ubiquinol oxidase subunit 4	ASAP:ABE-0001487,ECOCYC:EG10181,EcoGene:EG10181,GeneID:944918	GO:0005886,GO:0008827,GO:0015990,GO:0016021	plasma membrane|cytochrome o ubiquinol oxidase activity|electron transport coupled proton transport|integral component of membrane	ko00190	Oxidative phosphorylation
b0430	1450.15	576.299	2323.99	4.03262	2.01172	0.00098121	0.139099	86	139	118	468	424	428	cyoC	protein_coding	product=cytochrome bo3 ubiquinol oxidase subunit 3	ASAP:ABE-0001491,ECOCYC:EG10180,EcoGene:EG10180,GeneID:946897	GO:0004129,GO:0005886,GO:0008827,GO:0016021,GO:0019646	cytochrome-c oxidase activity|plasma membrane|cytochrome o ubiquinol oxidase activity|integral component of membrane|aerobic electron transport chain	ko00190	Oxidative phosphorylation
b0431	4084.75	1291.78	6877.73	5.32425	2.41258	0.000184389	0.0457285	94	87	79	448	387	366	cyoB	protein_coding	product=cytochrome bo3 ubiquinol oxidase subunit 1	ASAP:ABE-0001493,ECOCYC:EG10179,EcoGene:EG10179,GeneID:945615	GO:0004129,GO:0005886,GO:0009060,GO:0016021,GO:0016682,GO:0020037,GO:0046872,GO:0070469	cytochrome-c oxidase activity|plasma membrane|aerobic respiration|integral component of membrane|oxidoreductase activity, acting on diphenols and related substances as donors, oxygen as acceptor|heme binding|metal ion binding|respiratory chain	ko00190	Oxidative phosphorylation
Predicted_non_antisense_transcript-9	27.2289	7.83407	46.6238	5.95141	2.57323	0.121446	0.993231	110	64	76	406	351	347
b0432	1384.96	402.441	2367.49	5.88282	2.55651	0.000121514	0.0387456	57	57	55	323	278	269	cyoA	protein_coding	product=cytochrome bo3 ubiquinol oxidase subunit 2	ASAP:ABE-0001495,ECOCYC:EG10178,EcoGene:EG10178,GeneID:945080	GO:0004129,GO:0005507,GO:0005886,GO:0008827,GO:0016021,GO:0070469	cytochrome-c oxidase activity|copper ion binding|plasma membrane|cytochrome o ubiquinol oxidase activity|integral component of membrane|respiratory chain	ko00190	Oxidative phosphorylation
b0433	91.1423	71.7875	110.497	1.53922	0.622204	0.651723	0.993231	23	1	7	8	4	16	ampG	protein_coding	product=muropeptide:H(+) symporter	ASAP:ABE-0001501,ECOCYC:EG12183,EcoGene:EG12183,GeneID:946438	GO:0005886,GO:0016021,GO:0055085	plasma membrane|integral component of membrane|transmembrane transport
b0434	48.0329	37.2269	58.839	1.58055	0.660428	0.59111	0.993231	16	6	8	13	9	14	yajG	protein_coding	product=putative lipoprotein YajG	ASAP:ABE-0001504,ECOCYC:EG12182,EcoGene:EG12182,GeneID:945521	GO:0005886	plasma membrane
b0435	2767.18	3683.03	1851.34	0.502667	-0.992325	0.565031	0.993231	321	1674	1875	792	489	879	bolA	protein_coding	product=DNA-binding transcriptional dual regulator BolA	ASAP:ABE-0001508,ECOCYC:EG10125,EcoGene:EG10125,GeneID:947043	GO:0003677	DNA binding
b0436	3396.31	1148.17	5644.45	4.91605	2.2975	0.000794602	0.126682	199	110	91	504	517	479	tig	protein_coding	product=trigger factor	ASAP:ABE-0001511,ECOCYC:EG11003,EcoGene:EG11003,GeneID:945081	GO:0003755,GO:0005737,GO:0006457,GO:0007049,GO:0015031,GO:0051301	peptidyl-prolyl cis-trans isomerase activity|cytoplasm|protein folding|cell cycle|protein transport|cell division
Predicted_non_antisense_transcript-10	149.35	134.711	163.989	1.21734	0.283729	0.539676	0.993231	291	482	371	450	457	409
b0437	3705.38	3261.58	4149.19	1.27214	0.347257	0.373526	0.993231	464	791	647	792	771	748	clpP	protein_coding	product=ATP-dependent Clp protease proteolytic subunit	ASAP:ABE-0001515,ECOCYC:EG10158,EcoGene:EG10158,GeneID:945082	GO:0004252,GO:0005737	serine-type endopeptidase activity|cytoplasm	ko04212,ko04112	Longevity regulating pathway - worm|Cell cycle - Caulobacter
b0438	13931.8	8677.23	19186.4	2.21112	1.14478	0.0622792	0.993231	563	1016	882	1635	1949	1506	clpX	protein_coding	product=ATP-dependent Clp protease ATP-binding subunit ClpX	ASAP:ABE-0001517,ECOCYC:EG10159,EcoGene:EG10159,GeneID:945083	GO:0005524,GO:0006457,GO:0008270,GO:0046983,GO:0051082	ATP binding|protein folding|zinc ion binding|protein dimerization activity|unfolded protein binding	ko04112	Cell cycle - Caulobacter
b0439	3953.88	3256.55	4651.21	1.42826	0.514263	0.338655	0.993231	224	184	162	214	240	226	lon	protein_coding	product=Lon protease	ASAP:ABE-0001521,ECOCYC:EG10542,EcoGene:EG10542,GeneID:945085	GO:0004176,GO:0004252,GO:0005524,GO:0005737,GO:0006515,GO:0034605,GO:0043565	ATP-dependent peptidase activity|serine-type endopeptidase activity|ATP binding|cytoplasm|protein quality control for misfolded or incompletely synthesized proteins|cellular response to heat|sequence-specific DNA binding	ko04112	Cell cycle - Caulobacter
Predicted_non_antisense_transcript-11	374.382	481.402	267.361	0.55538	-0.848452	0.582308	0.993231	283	1062	1371	569	444	557
b0440	4094.58	5227.86	2961.29	0.566443	-0.819998	0.557402	0.993231	997	2629	3104	1367	1140	1347	hupB	protein_coding	product=DNA-binding protein HU-beta	ASAP:ABE-0001527,ECOCYC:EG10467,EcoGene:EG10467,GeneID:949095	GO:0003677,GO:0030261	DNA binding|chromosome condensation
Predicted_non_antisense_transcript-12	92.5266	120.063	64.9899	0.541297	-0.885507	0.484544	0.993231	466	553	590	272	232	301
b0441	1248.13	889.853	1606.4	1.80525	0.852196	0.136988	0.993231	75	57	66	102	91	112	ppiD	protein_coding	product=periplasmic folding chaperone	ASAP:ABE-0001531,ECOCYC:G6242,EcoGene:EG13249,GeneID:946056	GO:0003755,GO:0005886,GO:0016021	peptidyl-prolyl cis-trans isomerase activity|plasma membrane|integral component of membrane
b0442	127.629	161.822	93.4364	0.577403	-0.792349	0.52765	0.993231	58	63	49	34	22	34	ybaV	protein_coding	product=helix-hairpin-helix 3 family protein	ASAP:ABE-0001534,ECOCYC:G6243,EcoGene:EG13250,GeneID:945884	GO:0003677,GO:0006281,GO:0030288	DNA binding|DNA repair|outer membrane-bounded periplasmic space
b0443	232.622	256.808	208.435	0.811636	-0.301096	0.834193	0.993231	126	81	73	67	47	78	fadM	protein_coding	product=thioesterase III	ASAP:ABE-0001537,ECOCYC:G6244,EcoGene:EG13251,GeneID:945812	GO:0006635,GO:0047617	fatty acid beta-oxidation|acyl-CoA hydrolase activity
b0444	112.279	87.5827	136.975	1.56395	0.64519	0.454891	0.993231	36	10	17	23	13	39	queC	protein_coding	product=7-cyano-7-deazaguanine synthase	ASAP:ABE-0001539,ECOCYC:G6245,EcoGene:EG13252,GeneID:947034	GO:0005524,GO:0008270,GO:0008616,GO:0016879	ATP binding|zinc ion binding|queuosine biosynthetic process|ligase activity, forming carbon-nitrogen bonds	ko00790	Folate biosynthesis
b0445	109.769	73.9022	145.636	1.97066	0.978678	0.411147	0.993231	16	2	5	11	8	11	ybaE	protein_coding	product=putative protein YbaE	ASAP:ABE-0001542,ECOCYC:EG13217,EcoGene:EG13217,GeneID:949093	GO:0030288,GO:1904680	outer membrane-bounded periplasmic space|peptide transmembrane transporter activity
b0446	251.269	145.603	356.935	2.45142	1.29362	0.103617	0.993231	44	17	23	48	45	63	cof	protein_coding	product=HMP-PP phosphatase	ASAP:ABE-0001548,ECOCYC:G6246,EcoGene:EG13216,GeneID:945089	GO:0000287,GO:0009228,GO:0016791,GO:0017001,GO:0017110	magnesium ion binding|thiamine biosynthetic process|phosphatase activity|antibiotic catabolic process|nucleoside-diphosphatase activity
b0447	199.844	140.937	258.751	1.83593	0.87651	0.205235	0.993231	44	40	39	69	63	65	decR	protein_coding	product=DNA-binding transcriptional activator DecR	ASAP:ABE-0001553,ECOCYC:G6247,EcoGene:EG13218,GeneID:945091	GO:0003700,GO:0005622,GO:0043565	DNA-binding transcription factor activity|intracellular|sequence-specific DNA binding
b0448	438.809	294.516	583.101	1.97986	0.985399	0.207535	0.993231	56	13	19	39	28	54	mdlA	protein_coding	product=ABC transporter family protein MdlA	ASAP:ABE-0001555,ECOCYC:G6248,EcoGene:EG11622,GeneID:945092	GO:0005524,GO:0005886,GO:0008559,GO:0016021	ATP binding|plasma membrane|xenobiotic transmembrane transporting ATPase activity|integral component of membrane	ko02010	ABC transporters
b0449	450.37	290.046	610.694	2.10551	1.07417	0.223144	0.993231	63	10	19	40	33	51	mdlB	protein_coding	product=ABC transporter family protein MdlB	ASAP:ABE-0001557,ECOCYC:EG11622,EcoGene:EG14374,GeneID:945088	GO:0005524,GO:0005886,GO:0008559,GO:0016021	ATP binding|plasma membrane|xenobiotic transmembrane transporting ATPase activity|integral component of membrane	ko02010	ABC transporters
b0450	392.813	574.087	211.538	0.368477	-1.44035	0.103142	0.993231	218	202	261	88	42	109	glnK	protein_coding	product=nitrogen regulator GlnK	ASAP:ABE-0001562,ECOCYC:EG12191,EcoGene:EG12191,GeneID:945087	GO:0000166,GO:0030234,GO:0042802,GO:0045848	nucleotide binding|enzyme regulator activity|identical protein binding|positive regulation of nitrogen utilization
b0451	566.499	824.931	308.066	0.373444	-1.42103	0.0517646	0.920625	199	54	80	36	12	46	amtB	protein_coding	product=ammonia/ammonium transporter	ASAP:ABE-0001564,ECOCYC:EG11821,EcoGene:EG11821,GeneID:945084	GO:0005886,GO:0008519,GO:0016021	plasma membrane|ammonium transmembrane transporter activity|integral component of membrane
Predicted_antisense_transcript-20	45.3018	88.3536	2.24997	0.0254655	-5.29531	0.132451	0.993231	440	5	11	3	0	2
b0452	189.537	148.725	230.349	1.54882	0.631173	0.397475	0.993231	41	18	20	33	24	41	tesB	protein_coding	product=acyl-CoA thioesterase II	ASAP:ABE-0001566,ECOCYC:EG10995,EcoGene:EG10995,GeneID:945074	GO:0006637,GO:0047617	acyl-CoA metabolic process|acyl-CoA hydrolase activity	ko01040	Biosynthesis of unsaturated fatty acids
b0453	2459.79	1654.46	3265.13	1.97353	0.980781	0.15148	0.993231	183	453	365	634	778	477	ybaY	protein_coding	product=PF09619 family lipoprotein YbaY	ASAP:ABE-0001574,ECOCYC:G6250,EcoGene:EG13253,GeneID:945070	GO:0005886	plasma membrane
b0454	20.7284	19.7341	21.7228	1.10077	0.138519	0.96568	1	29	1	5	7	2	13	atl	protein_coding	product=DNA base-flipping protein	ASAP:ABE-0001576,ECOCYC:G6251,EcoGene:EG13254,GeneID:945094	GO:0003684,GO:0003824,GO:0006281,GO:0019899	damaged DNA binding|catalytic activity|DNA repair|enzyme binding
b0455	42.0554	38.1714	45.9393	1.2035	0.267235	0.688511	0.993231	29	40	59	46	41	59	ffs	ncRNA		ASAP:ABE-0001579,ECOCYC:EG30027,EcoGene:EG30027,GeneID:944909
b0456	141.516	112.407	170.625	1.51792	0.6021	0.495409	0.993231	106	27	35	57	33	96	ybaA	protein_coding	product=DUF1428 domain-containing protein YbaA	ASAP:ABE-0001582,ECOCYC:EG11099,EcoGene:EG11099,GeneID:948863
b0457	248.636	237.024	260.248	1.09798	0.134853	0.82322	0.993231	38	14	21	20	14	26	pdeB	protein_coding	product=c-di-GMP phosphodiesterase PdeB	ASAP:ABE-0001584,ECOCYC:G6252,EcoGene:EG14237,GeneID:948951	GO:0005886,GO:0016021,GO:0071111	plasma membrane|integral component of membrane|cyclic-guanylate-specific phosphodiesterase activity
b0458	194.171	171.182	217.159	1.26858	0.343219	0.572402	0.993231	51	54	38	46	61	47	ylaC	protein_coding	product=putative inner membrane protein	ASAP:ABE-0001587,ECOCYC:G6253,EcoGene:EG14238,GeneID:948876	GO:0005886,GO:0016021	plasma membrane|integral component of membrane
b0459	87.7249	72.5628	102.887	1.4179	0.503757	0.541675	0.993231	28	17	13	21	17	29	maa	protein_coding	product=maltose O-acetyltransferase	ASAP:ABE-0001591,ECOCYC:G58,EcoGene:EG14239,GeneID:945096	GO:0005829,GO:0008925,GO:0042802,GO:0070207	cytosol|maltose O-acetyltransferase activity|identical protein binding|protein homotrimerization
b0460	296.724	305.483	287.965	0.942654	-0.0852001	0.81744	0.993231	148	206	169	149	138	183	hha	protein_coding	product=hemolysin expression modulating protein	ASAP:ABE-0001594,ECOCYC:EG10439,EcoGene:EG10439,GeneID:945098	GO:0003677,GO:0009405	DNA binding|pathogenesis
b0461	574.653	557.959	591.348	1.05984	0.0838474	0.599594	0.993231	121	221	195	206	171	176	tomB	protein_coding	product=protein that modulates Hha toxicity	ASAP:ABE-0001596,ECOCYC:EG12429,EcoGene:EG12429,GeneID:945106	GO:0003677,GO:0005737	DNA binding|cytoplasm
b0462	4735.56	2650.36	6820.76	2.57352	1.36374	0.0193841	0.636253	99	113	114	241	265	236	acrB	protein_coding	product=multidrug efflux pump RND permease AcrB	ASAP:ABE-0001601,ECOCYC:EG11704,EcoGene:EG11704,GeneID:945108	GO:0005886,GO:0005887,GO:0006855,GO:0015238,GO:0015307,GO:0015562,GO:0016020,GO:0042493,GO:0042802,GO:1990281	plasma membrane|integral component of plasma membrane|drug transmembrane transport|drug transmembrane transporter activity|drug:proton antiporter activity|efflux transmembrane transporter activity|membrane|response to drug|identical protein binding|efflux pump complex 10;
b0463	569.461	360.545	778.378	2.15889	1.11029	0.078665	0.993231	48	37	40	77	70	83	acrA	protein_coding	product=multidrug efflux pump membrane fusion lipoprotein AcrA	ASAP:ABE-0001603,ECOCYC:EG11703,EcoGene:EG11703,GeneID:945112	GO:0005886,GO:0006855,GO:0015238,GO:0015721,GO:0030288,GO:0031226,GO:0042802,GO:0046677,GO:1990281	plasma membrane|drug transmembrane transport|drug transmembrane transporter activity|bile acid and bile salt transport|outer membrane-bounded periplasmic space|intrinsic component of plasma membrane|identical protein binding|response to antibiotic|efflux pump complex
b0464	45.8463	46.0814	45.6111	0.989795	-0.0147986	0.875336	0.99483	50	1	3	8	1	20	acrR	protein_coding	product=DNA-binding transcriptional repressor AcrR	ASAP:ABE-0001608,ECOCYC:EG12116,EcoGene:EG12116,GeneID:945516	GO:0003677	DNA binding
b0465	517.733	342.084	693.383	2.02694	1.0193	0.158218	0.993231	25	10	12	23	21	28	mscK	protein_coding	product=potassium dependent%2C small conductance mechanosensitive channel	ASAP:ABE-0001613,ECOCYC:G6255,EcoGene:EG14240,GeneID:945132	GO:0005886,GO:0006813,GO:0009992,GO:0016021,GO:0055085	plasma membrane|potassium ion transport|cellular water homeostasis|integral component of membrane|transmembrane transport
b0466	77.4821	67.8142	87.1501	1.28513	0.361915	0.687577	0.993231	95	44	55	58	52	88	ybaM	protein_coding	product=DUF2496 domain-containing protein YbaM	ASAP:ABE-0001616,ECOCYC:EG12830,EcoGene:EG12830,GeneID:945144	GO:0036460	cellular response to cell envelope stress
b0467	229.238	219.649	238.827	1.08731	0.120769	0.89581	0.996494	118	40	48	56	42	66	priC	protein_coding	product=primosomal replication protein N''	ASAP:ABE-0001619,ECOCYC:EG10765,EcoGene:EG10765,GeneID:945071	GO:0003677,GO:0006261,GO:0006269,GO:0006270,GO:1990077	DNA binding|DNA-dependent DNA replication|DNA replication, synthesis of RNA primer|DNA replication initiation|primosome complex	ko03440	Homologous recombination
b0468	49.2272	28.7568	69.6975	2.42368	1.2772	0.320143	0.993231	27	4	11	21	11	41	ybaN	protein_coding	product=conserved inner membrane protein YbaN	ASAP:ABE-0001625,ECOCYC:EG12843,EcoGene:EG12843,GeneID:945558	GO:0005886,GO:0016021	plasma membrane|integral component of membrane
b0469	52.1823	29.8671	74.4974	2.4943	1.31863	0.374349	0.993231	21	2	8	15	13	19	apt	protein_coding	product=adenine phosphoribosyltransferase	ASAP:ABE-0001628,ECOCYC:EG10051,EcoGene:EG10051,GeneID:945113	GO:0003999,GO:0005737,GO:0006166,GO:0006168,GO:0044209	adenine phosphoribosyltransferase activity|cytoplasm|purine ribonucleoside salvage|adenine salvage|AMP salvage	ko00230	Purine metabolism
b0470	1777.42	1054.71	2500.13	2.37045	1.24516	0.192806	0.993231	259	35	44	143	160	140	dnaX	protein_coding	product=DNA polymerase III subunit gamma	ASAP:ABE-0001633,ECOCYC:EG10245,EcoGene:EG10245,GeneID:945105	GO:0003677,GO:0003887,GO:0005524,GO:0006260,GO:0006261,GO:0016887,GO:0017111,GO:0030337,GO:0042802,GO:0043846	DNA binding|DNA-directed DNA polymerase activity|ATP binding|DNA replication|DNA-dependent DNA replication|ATPase activity|nucleoside-triphosphatase activity|DNA polymerase processivity factor activity|identical protein binding|DNA polymerase III, clamp loader complex 10;	ko00230,ko00240,ko03440,ko03030,ko03430	Purine metabolism|Pyrimidine metabolism|Homologous recombination|DNA replication|Mismatch repair
Predicted_non_antisense_transcript-13	83.6356	56.6159	110.655	1.95449	0.966794	0.616801	0.993231	477	53	74	190	242	179
Predicted_non_antisense_transcript-14	66.3435	39.0545	93.6325	2.39748	1.26152	0.198989	0.993231	177	188	172	400	378	348
Predicted_antisense_transcript-21	230.552	350.308	110.796	0.316281	-1.66072	0.342128	0.993231	647	8	28	42	24	28
b0471	1162.19	796.745	1527.62	1.91733	0.939099	0.103324	0.993231	337	332	294	551	540	513	ybaB	protein_coding	product=putative nucleoid-associated protein YbaB	ASAP:ABE-0001636,ECOCYC:EG11100,EcoGene:EG11100,GeneID:945104	GO:0003677,GO:0005737,GO:0043590	DNA binding|cytoplasm|bacterial nucleoid
Predicted_antisense_transcript-22	157.133	226.617	87.6491	0.386771	-1.37045	0.301866	0.993231	545	16	34	43	32	27
b0472	978.273	611.973	1344.57	2.19711	1.13561	0.183472	0.993231	377	83	102	270	258	240	recR	protein_coding	product=DNA repair protein RecR	ASAP:ABE-0001638,ECOCYC:EG10834,EcoGene:EG10834,GeneID:945100	GO:0003677,GO:0006281,GO:0006310,GO:0046872	DNA binding|DNA repair|DNA recombination|metal ion binding	ko03440	Homologous recombination
b0473	1703.66	1163.1	2244.22	1.92952	0.948239	0.191354	0.993231	174	69	60	141	140	133	htpG	protein_coding	product=chaperone protein HtpG	ASAP:ABE-0001642,ECOCYC:EG10461,EcoGene:EG10461,GeneID:945099	GO:0005524,GO:0005737,GO:0006457,GO:0051082	ATP binding|cytoplasm|protein folding|unfolded protein binding	ko04914,ko04915,ko04621,ko04141,ko04626,ko04151,ko04612	Progesterone-mediated oocyte maturation|Estrogen signaling pathway|NOD-like receptor signaling pathway|Protein processing in endoplasmic reticulum|Plant-pathogen interaction|PI3K-Akt signaling pathway|Antigen processing and presentation
b0474	432.973	177.61	688.337	3.87557	1.95441	0.0121621	0.512185	85	23	34	134	99	157	adk	protein_coding	product=adenylate kinase	ASAP:ABE-0001645,ECOCYC:EG10032,EcoGene:EG10032,GeneID:945097	GO:0004017,GO:0005524,GO:0005737,GO:0044209	adenylate kinase activity|ATP binding|cytoplasm|AMP salvage	ko00230	Purine metabolism
b0475	272.815	287.585	258.045	0.897282	-0.156366	1	1	50	37	37	27	29	39	hemH	protein_coding	product=ferrochelatase	ASAP:ABE-0001649,ECOCYC:EG10431,EcoGene:EG10431,GeneID:947532	GO:0004325,GO:0005737,GO:0006783,GO:0046872	ferrochelatase activity|cytoplasm|heme biosynthetic process|metal ion binding	ko00860	Porphyrin and chlorophyll metabolism
b0476	117.277	125.178	109.375	0.873758	-0.194695	0.757862	0.993231	59	6	14	13	5	27	aes	protein_coding	product=acetylesterase	ASAP:ABE-0001651,ECOCYC:EG11101,EcoGene:EG11101,GeneID:947514	GO:0005737,GO:0008126,GO:0016787,GO:0034338,GO:0043433,GO:0051346	cytoplasm|acetylesterase activity|hydrolase activity|short-chain carboxylesterase activity|negative regulation of DNA-binding transcription factor activity|negative regulation of hydrolase activity
b0477	149.21	130.339	168.082	1.28957	0.366891	0.880308	0.994892	47	6	8	16	11	19	gsk	protein_coding	product=inosine/guanosine kinase	ASAP:ABE-0001655,ECOCYC:EG11102,EcoGene:EG11102,GeneID:946584	GO:0005524,GO:0008906,GO:0032264	ATP binding|inosine kinase activity|IMP salvage	ko00230	Purine metabolism
b0478	815.867	575.479	1056.26	1.83544	0.876122	0.20989	0.993231	101	28	46	82	52	100	ybaL	protein_coding	product=putative transporter YbaL	ASAP:ABE-0001658,ECOCYC:EG12623,EcoGene:EG12623,GeneID:946576	GO:0000166,GO:0005886,GO:0006813,GO:0015299,GO:0016021	nucleotide binding|plasma membrane|potassium ion transport|solute:proton antiporter activity|integral component of membrane
b0479	200.028	181.016	219.04	1.21006	0.27508	0.932001	1	94	4	9	22	14	31	fsr	protein_coding	product=fosmidomycin efflux pump	ASAP:ABE-0001661,ECOCYC:G6256,EcoGene:EG13268,GeneID:945119	GO:0005886,GO:0006974,GO:0016021,GO:0046677,GO:0055085	plasma membrane|cellular response to DNA damage stimulus|integral component of membrane|response to antibiotic|transmembrane transport
b0480	770.633	727.777	813.488	1.11777	0.160624	0.818281	0.993231	115	46	50	64	49	63	ushA	protein_coding	product=5'-nucleotidase/UDP-sugar hydrolase	ASAP:ABE-0001668,ECOCYC:EG11060,EcoGene:EG11060,GeneID:947331	GO:0000166,GO:0008253,GO:0008768,GO:0009166,GO:0030288,GO:0046872	nucleotide binding|5'-nucleotidase activity|UDP-sugar diphosphatase activity|nucleotide catabolic process|outer membrane-bounded periplasmic space|metal ion binding	ko00230,ko00240,ko00760	Purine metabolism|Pyrimidine metabolism|Nicotinate and nicotinamide metabolism
b0481	85.5718	69.0411	102.103	1.47886	0.56449	0.611173	0.993231	64	11	11	29	9	47	ybaK	protein_coding	product=Cys-tRNA(Pro) and Cys-tRNA(Cys) deacylase	ASAP:ABE-0001670,ECOCYC:EG12454,EcoGene:EG12454,GeneID:947083	GO:0002161,GO:0005829,GO:0006412,GO:0010165,GO:0016829,GO:0043907	aminoacyl-tRNA editing activity|cytosol|translation|response to X-ray|lyase activity|Cys-tRNA(Pro) hydrolase activity
b4585	5.78146	6.47397	5.08894	0.786062	-0.347284	0.849785	0.994088	49	2	7	6	4	17	chiX	ncRNA		ASAP:ABE-0285117,ECOCYC:G0-9382,EcoGene:EG31175,GeneID:5061500
b0482	190.947	120.904	260.989	2.15865	1.11013	0.153284	0.993231	33	17	18	44	30	43	ybaP	protein_coding	product=TraB family protein YbaP	ASAP:ABE-0001673,ECOCYC:G6258,EcoGene:EG13244,GeneID:945124
b0483	787.685	603.051	972.318	1.61233	0.689148	0.175404	0.993231	225	253	208	356	287	377	ybaQ	protein_coding	product=putative DNA-binding transcriptional regulator YbaQ	ASAP:ABE-0001677,ECOCYC:G6259,EcoGene:EG13245,GeneID:948800	GO:0043565	sequence-specific DNA binding
b0484	2135.61	1843.09	2428.13	1.31742	0.39772	0.491162	0.993231	154	86	89	121	104	115	copA	protein_coding	product=soluble Cu(+) chaperone	ASAP:ABE-0001681,ECOCYC:G6260,EcoGene:EG13246,GeneID:946106	GO:0005524,GO:0005737,GO:0005886,GO:0005887,GO:0006825,GO:0010273,GO:0015080,GO:0015662,GO:0016020,GO:0016887,GO:0031224,GO:0043682,GO:0046872,GO:0060003,GO:0071280,GO:0071292,GO:1902601	ATP binding|cytoplasm|plasma membrane|integral component of plasma membrane|copper ion transport|detoxification of copper ion|silver ion transmembrane transporter activity|ATPase activity, coupled to transmembrane movement of ions, phosphorylative mechanism|membrane|ATPase activity 10;|intrinsic component of membrane 11;|copper-transporting ATPase activity 12;|metal ion binding 13;|copper ion exp…
Predicted_antisense_transcript-23	26.2454	51.2136	1.27714	0.0249375	-5.32554	0.141571	0.993231	397	4	10	2	1	3
b0485	115.473	107.716	123.23	1.14403	0.194124	1	1	52	9	8	14	10	26	glsA	protein_coding	product=glutaminase 1	ASAP:ABE-0001688,ECOCYC:G6261,EcoGene:EG13247,GeneID:946187	GO:0004359,GO:0006537,GO:0006543,GO:0010447,GO:0045926,GO:0051289	glutaminase activity|glutamate biosynthetic process|glutamine catabolic process|response to acidic pH|negative regulation of growth|protein homotetramerization	ko00471,ko04964,ko04727,ko00250,ko00220,ko04724	D-Glutamine and D-glutamate metabolism|Proximal tubule bicarbonate reclamation|GABAergic synapse|Alanine, aspartate and glutamate metabolism|Arginine biosynthesis|Glutamatergic synapse
b0486	241.111	205.058	277.164	1.35164	0.434713	0.526122	0.993231	41	12	24	31	15	35	ybaT	protein_coding	product=putative transporter YbaT	ASAP:ABE-0001690,ECOCYC:G6262,EcoGene:EG13248,GeneID:945363	GO:0005886,GO:0006865,GO:0009268,GO:0016021,GO:0022857,GO:1990169	plasma membrane|amino acid transport|response to pH|integral component of membrane|transmembrane transporter activity|stress response to copper ion
b0487	476.032	442.06	510.003	1.1537	0.206264	0.668706	0.993231	179	135	140	154	144	134	cueR	protein_coding	product=DNA-binding transcriptional dual regulator CueR	ASAP:ABE-0001693,ECOCYC:G6263,EcoGene:EG13256,GeneID:945332	GO:0003677,GO:0003700,GO:0005507,GO:0005737,GO:0045893	DNA binding|DNA-binding transcription factor activity|copper ion binding|cytoplasm|positive regulation of transcription, DNA-templated
b0488	511.065	622.61	399.519	0.641684	-0.640066	0.517437	0.993231	176	172	192	111	88	112	ybbJ	protein_coding	product=NfeD-like family protein	ASAP:ABE-0001695,ECOCYC:G6264,EcoGene:EG13257,GeneID:945126	GO:0005886,GO:0016021	plasma membrane|integral component of membrane
b0489	1449.89	1763.89	1135.89	0.643967	-0.634941	0.682304	0.993231	135	292	250	141	143	147	qmcA	protein_coding	product=PHB domain-containing protein	ASAP:ABE-0001697,ECOCYC:G6265,EcoGene:EG13258,GeneID:947257	GO:0016021	integral component of membrane
b0490	70.3576	87.1394	53.5758	0.614829	-0.701744	0.523366	0.993231	36	10	19	9	5	14	fetA	protein_coding	product=putative iron ABC exporter ATP-binding subunit FetA	ASAP:ABE-0001703,ECOCYC:G6266,EcoGene:EG13259,GeneID:946990	GO:0005524,GO:0005886,GO:0006811,GO:0006879,GO:0016887	ATP binding|plasma membrane|ion transport|cellular iron ion homeostasis|ATPase activity
b0491	100.179	116.326	84.0314	0.722379	-0.469173	0.529747	0.993231	86	6	10	14	4	25	fetB	protein_coding	product=putative iron ABC exporter membrane subunit FetB	ASAP:ABE-0001705,ECOCYC:G6267,EcoGene:EG13260,GeneID:945137	GO:0005886,GO:0005887,GO:0006811,GO:0006879	plasma membrane|integral component of plasma membrane|ion transport|cellular iron ion homeostasis
b0492	345.778	319.675	371.881	1.16331	0.218237	0.727434	0.993231	75	42	49	49	49	53	cnoX	protein_coding	product=chaperedoxin	ASAP:ABE-0001707,ECOCYC:G6268,EcoGene:EG13261,GeneID:947119	GO:0005829,GO:0015035,GO:0045454,GO:0061077	cytosol|protein disulfide oxidoreductase activity|cell redox homeostasis|chaperone-mediated protein folding
b0493	309.974	253.944	366.004	1.44128	0.527346	0.474017	0.993231	66	32	44	54	51	51	ybbO	protein_coding	product=NADP(+)-dependent aldehyde reductase	ASAP:ABE-0001709,ECOCYC:G6269,EcoGene:EG13262,GeneID:945337	GO:0016491	oxidoreductase activity
b0494	165.819	132.384	199.254	1.50512	0.589879	0.423706	0.993231	37	25	28	35	36	40	tesA	protein_coding	product=multifunctional acyl-CoA thioesterase I and protease I and lysophospholipase L1	ASAP:ABE-0001713,ECOCYC:EG11542,EcoGene:EG11542,GeneID:945127	GO:0004064,GO:0004320,GO:0004622,GO:0006629,GO:0008233,GO:0016290,GO:0016295,GO:0016296,GO:0042597,GO:0102991	arylesterase activity|oleoyl-[acyl-carrier-protein] hydrolase activity|lysophospholipase activity|lipid metabolic process|peptidase activity|palmitoyl-CoA hydrolase activity|myristoyl-[acyl-carrier-protein] hydrolase activity|palmitoyl-[acyl-carrier-protein] hydrolase activity|periplasmic space|myristoyl-CoA hydrolase activity 10;	ko01040	Biosynthesis of unsaturated fatty acids
b0495	194.257	219.256	169.258	0.771966	-0.373391	0.473083	0.993231	168	13	29	28	17	49	ybbA	protein_coding	product=putative ABC transporter ATP-binding protein YbbA	ASAP:ABE-0001717,ECOCYC:EG11657,EcoGene:EG11657,GeneID:945122	GO:0005524,GO:0016887	ATP binding|ATPase activity
b0496	369.32	351.302	387.338	1.10258	0.140883	1	1	62	6	19	20	10	32	ybbP	protein_coding	product=putative ABC transporter membrane subunit YbbP	ASAP:ABE-0001720,ECOCYC:G6270,EcoGene:EG13263,GeneID:945118	GO:0005886,GO:0016021	plasma membrane|integral component of membrane
b0497	1878.74	3036.58	720.897	0.237405	-2.07458	0.309711	0.993231	533	5	31	28	6	33	rhsD	protein_coding	product=protein RhsD	ASAP:ABE-0001724,ECOCYC:EG10849,EcoGene:EG10849,GeneID:945116	GO:0010438,GO:0097264	cellular response to sulfur starvation|self proteolysis
Predicted_antisense_transcript-24	691.297	1220.5	162.09	0.132806	-2.91261	0.271091	0.993231	671	1	31	24	2	19
Predicted_antisense_transcript-25	609.491	1130.61	88.3744	0.0781654	-3.67733	0.205352	0.993231	745	3	32	16	1	13
b0498	63.2656	75.1037	51.4274	0.684752	-0.546346	0.623828	0.993231	129	1	21	21	1	38	ybbC	protein_coding	product=PF15631 family protein YbbC	ASAP:ABE-0001726,ECOCYC:EG11769,EcoGene:EG11769,GeneID:945115
b0502	94.5393	107.177	81.9019	0.764176	-0.388023	0.630741	0.993231	88	26	33	29	22	28	ylbG	protein_coding	product=putative DNA-binding transcriptional regulator YlbG	ASAP:ABE-0001736,ECOCYC:G6273,EcoGene:EG14285,GeneID:946803	GO:0003677	DNA binding
b0503	60.2385	51.3498	69.1272	1.3462	0.428896	0.762336	0.993231	20	1	7	6	3	16	selU	protein_coding	product=tRNA 2-selenouridine synthase	ASAP:ABE-0001740,ECOCYC:EG11768,EcoGene:EG11768,GeneID:947063	GO:0002098,GO:0016765,GO:0043828,GO:0070329	tRNA wobble uridine modification|transferase activity, transferring alkyl or aryl (other than methyl) groups|tRNA 2-selenouridine synthase activity|tRNA seleno-modification
b0504	44.1593	46.6383	41.6804	0.893693	-0.162148	0.820456	0.993231	28	1	4	7	1	10	allS	protein_coding	product=DNA-binding transcriptional activator AllS	ASAP:ABE-0001742,ECOCYC:G6274,EcoGene:EG13267,GeneID:945139	GO:0003677,GO:0003700	DNA binding|DNA-binding transcription factor activity
b0505	38.1522	38.3484	37.9559	0.989763	-0.0148455	0.834526	0.993231	46	1	9	12	4	14	allA	protein_coding	product=ureidoglycolate lyase	ASAP:ABE-0001747,ECOCYC:G6275,EcoGene:EG13615,GeneID:945141	GO:0000256,GO:0004848,GO:0006145,GO:0050385	allantoin catabolic process|ureidoglycolate hydrolase activity|purine nucleobase catabolic process|ureidoglycolate lyase activity	ko00230	Purine metabolism
b0506	1185.61	687.487	1683.73	2.4491	1.29225	0.0336908	0.77126	127	104	116	234	224	273	allR	protein_coding	product=DNA-binding transcriptional repressor AllR	ASAP:ABE-0001750,ECOCYC:G6276,EcoGene:EG13616,GeneID:945333	GO:0003677,GO:0006355	DNA binding|regulation of transcription, DNA-templated
b0507	173.991	167.383	180.599	1.07896	0.109637	0.971124	1	46	4	9	16	5	18	gcl	protein_coding	product=glyoxylate carboligase	ASAP:ABE-0001754,ECOCYC:EG11583,EcoGene:EG11583,GeneID:945394	GO:0000287,GO:0009028,GO:0009436,GO:0030976,GO:0042802,GO:0046296,GO:0071949	magnesium ion binding|tartronate-semialdehyde synthase activity|glyoxylate catabolic process|thiamine pyrophosphate binding|identical protein binding|glycolate catabolic process|FAD binding	ko00630	Glyoxylate and dicarboxylate metabolism
b0508	71.3187	71.2561	71.3814	1.00176	0.00253349	0.899057	0.996494	57	2	6	15	1	22	hyi	protein_coding	product=hydroxypyruvate isomerase	ASAP:ABE-0001756,ECOCYC:G6277,EcoGene:EG11584,GeneID:946186	GO:0008903,GO:0016857,GO:0042803,GO:0046487	hydroxypyruvate isomerase activity|racemase and epimerase activity, acting on carbohydrates and derivatives|protein homodimerization activity|glyoxylate metabolic process	ko00630	Glyoxylate and dicarboxylate metabolism
b0509	82.8181	82.3558	83.2805	1.01123	0.0161085	0.91037	0.997208	48	3	10	13	3	21	glxR	protein_coding	product=tartronate semialdehyde reductase 2	ASAP:ABE-0001759,ECOCYC:G6278,EcoGene:EG13265,GeneID:945146	GO:0006974,GO:0008679,GO:0009436,GO:0009442,GO:0046296,GO:0050661,GO:0051287	cellular response to DNA damage stimulus|2-hydroxy-3-oxopropionate reductase activity|glyoxylate catabolic process|allantoin assimilation pathway|glycolate catabolic process|NADP binding|NAD binding	ko00630	Glyoxylate and dicarboxylate metabolism
b0511	122.149	135.248	109.051	0.806303	-0.310606	0.750031	0.993231	56	0	9	8	0	23	ybbW	protein_coding	product=putative allantoin transporter	ASAP:ABE-0001764,ECOCYC:G6280,EcoGene:EG13618,GeneID:945138	GO:0005886,GO:0006144,GO:0015205,GO:0016021	plasma membrane|purine nucleobase metabolic process|nucleobase transmembrane transporter activity|integral component of membrane
b0512	144.151	134.013	154.289	1.1513	0.203263	0.874762	0.99483	39	7	10	16	7	21	allB	protein_coding	product=allantoinase	ASAP:ABE-0001768,ECOCYC:G6281,EcoGene:EG13619,GeneID:945134	GO:0000256,GO:0004038,GO:0006144,GO:0008270,GO:0050897	allantoin catabolic process|allantoinase activity|purine nucleobase metabolic process|zinc ion binding|cobalt ion binding	ko00230	Purine metabolism
b0513	87.8119	85.0815	90.5424	1.06419	0.0897492	0.986011	1	34	0	10	10	1	17	ybbY	protein_coding	product=putative purine transporter	ASAP:ABE-0001771,ECOCYC:G6282,EcoGene:EG13620,GeneID:945131	GO:0005886,GO:0005887,GO:0042906,GO:0042907	plasma membrane|integral component of plasma membrane|xanthine transport|xanthine transmembrane transporter activity
b0514	149.567	182.151	116.983	0.642229	-0.638841	0.600688	0.993231	107	1	12	16	0	27	glxK	protein_coding	product=glycerate 2-kinase 2	ASAP:ABE-0001773,ECOCYC:G6283,EcoGene:EG13621,GeneID:945129	GO:0005524,GO:0008887,GO:0009436,GO:0031388,GO:0043798,GO:0046296	ATP binding|glycerate kinase activity|glyoxylate catabolic process|organic acid phosphorylation|glycerate 2-kinase activity|glycolate catabolic process	ko00260,ko00630,ko00561	Glycine, serine and threonine metabolism|Glyoxylate and dicarboxylate metabolism|Glycerolipid metabolism
b0515	63.5625	54.8799	72.2451	1.31642	0.39662	0.855803	0.99483	39	1	7	11	4	22	allE	protein_coding	product=(S)-ureidoglycine aminohydrolase	ASAP:ABE-0001775,ECOCYC:G6284,EcoGene:EG13622,GeneID:945149	GO:0005737,GO:0006144,GO:0030145,GO:0071522	cytoplasm|purine nucleobase metabolic process|manganese ion binding|ureidoglycine aminohydrolase activity	ko00230	Purine metabolism
b0516	142.396	147.919	136.872	0.925317	-0.11198	0.802598	0.993231	63	4	12	13	3	28	allC	protein_coding	product=allantoate amidohydrolase	ASAP:ABE-0001777,ECOCYC:G6285,EcoGene:EG13623,GeneID:945150	GO:0005737,GO:0006144,GO:0008270,GO:0009442,GO:0030145,GO:0042803,GO:0047652	cytoplasm|purine nucleobase metabolic process|zinc ion binding|allantoin assimilation pathway|manganese ion binding|protein homodimerization activity|allantoate deiminase activity	ko00230	Purine metabolism
b0517	42.6699	38.9421	46.3977	1.19145	0.252722	0.98786	1	27	0	2	6	1	11	allD	protein_coding	product=ureidoglycolate dehydrogenase	ASAP:ABE-0001780,ECOCYC:G6286,EcoGene:EG13624,GeneID:948342	GO:0005737,GO:0006144,GO:0009040,GO:0009442	cytoplasm|purine nucleobase metabolic process|ureidoglycolate dehydrogenase activity|allantoin assimilation pathway	ko00230	Purine metabolism
b0518	89.9822	100.632	79.3327	0.788346	-0.343098	0.666726	0.993231	38	0	5	8	1	10	fdrA	protein_coding	product=putative acyl-CoA synthetase FdrA	ASAP:ABE-0001784,ECOCYC:G6287,EcoGene:EG13399,GeneID:946298	GO:0004550,GO:0004775,GO:0005829,GO:0005886,GO:0006099,GO:0006104,GO:0006105,GO:0009142,GO:0016021,GO:0048037,GO:0071973	nucleoside diphosphate kinase activity|succinate-CoA ligase (ADP-forming) activity|cytosol|plasma membrane|tricarboxylic acid cycle|succinyl-CoA metabolic process|succinate metabolic process|nucleoside triphosphate biosynthetic process|integral component of membrane|cofactor binding 10;|bacterial-type flagellum-dependent cell motility 11;
b4572	91.137	74.2052	108.069	1.45635	0.542359	0.708659	0.993231	31	0	7	10	3	20	ylbE	protein_coding	product=DUF1116 domain-containing protein YlbE	ASAP:ABE-0285105,ECOCYC:G6288,EcoGene:EG13398,GeneID:4056025
b0520	63.2313	52.622	73.8406	1.40323	0.488748	0.768814	0.993231	30	1	9	11	5	19	ylbF	protein_coding	product=DUF2877 domain-containing protein YlbF	ASAP:ABE-0001789,ECOCYC:G6289,EcoGene:EG13626,GeneID:945195
b0521	116.722	96.2946	137.149	1.42427	0.510221	0.712247	0.993231	55	2	14	18	7	36	ybcF	protein_coding	product=putative carbamate kinase	ASAP:ABE-0001791,ECOCYC:EG12384,EcoGene:EG12384,GeneID:944972	GO:0005524,GO:0005829,GO:0008804,GO:0019546,GO:0035975	ATP binding|cytosol|carbamate kinase activity|arginine deiminase pathway|carbamoyl phosphate catabolic process	ko00230,ko01200,ko00220,ko00910	Purine metabolism|Carbon metabolism|Arginine biosynthesis|Nitrogen metabolism
b0522	85.3664	77.0251	93.7077	1.21659	0.28284	0.987216	1	42	2	5	12	6	15	purK	protein_coding	product=5-(carboxyamino)imidazole ribonucleotide synthase	ASAP:ABE-0001794,ECOCYC:EG10796,EcoGene:EG10796,GeneID:945153	GO:0004638,GO:0005524,GO:0005829,GO:0006189,GO:0034028,GO:0046872	phosphoribosylaminoimidazole carboxylase activity|ATP binding|cytosol|'de novo' IMP biosynthetic process|5-(carboxyamino)imidazole ribonucleotide synthase activity|metal ion binding	ko00230	Purine metabolism
b0523	93.1196	147.82	38.4196	0.259908	-1.94393	0.306686	0.993231	221	3	8	9	7	11	purE	protein_coding	product=N(5)-carboxyaminoimidazole ribonucleotide mutase	ASAP:ABE-0001796,ECOCYC:EG10793,EcoGene:EG10793,GeneID:949031	GO:0006189,GO:0034023	'de novo' IMP biosynthetic process|5-(carboxyamino)imidazole ribonucleotide mutase activity	ko00230	Purine metabolism
b0524	143.135	79.0999	207.169	2.61908	1.38906	0.125092	0.993231	29	12	11	35	29	37	lpxH	protein_coding	product=UDP-2%2C3-diacylglucosamine diphosphatase	ASAP:ABE-0001804,ECOCYC:EG12666,EcoGene:EG12666,GeneID:949053	GO:0005737,GO:0008758,GO:0009245,GO:0019897,GO:0030145	cytoplasm|UDP-2,3-diacylglucosamine hydrolase activity|lipid A biosynthetic process|extrinsic component of plasma membrane|manganese ion binding	ko00540	Lipopolysaccharide biosynthesis
b0525	731.497	399.81	1063.18	2.65923	1.41101	0.0303113	0.745542	125	112	90	248	266	218	ppiB	protein_coding	product=peptidyl-prolyl cis-trans isomerase B	ASAP:ABE-0001806,ECOCYC:EG10758,EcoGene:EG10758,GeneID:949038	GO:0003755,GO:0005829,GO:0006457	peptidyl-prolyl cis-trans isomerase activity|cytosol|protein folding
b0526	232.766	212.503	253.029	1.19071	0.25182	0.721052	0.993231	38	16	18	23	17	25	cysS	protein_coding	product=cysteine--tRNA ligase	ASAP:ABE-0001810,ECOCYC:EG10196,EcoGene:EG10196,GeneID:946969	GO:0004817,GO:0005524,GO:0005737,GO:0006423,GO:0008270	cysteine-tRNA ligase activity|ATP binding|cytoplasm|cysteinyl-tRNA aminoacylation|zinc ion binding	ko00970	Aminoacyl-tRNA biosynthesis
b0527	17.5925	15.3883	19.7967	1.28647	0.363423	1	1	18	0	3	5	1	9	ybcI	protein_coding	product=conserved inner membrane protein YbcI	ASAP:ABE-0001812,ECOCYC:EG12708,EcoGene:EG12708,GeneID:945155	GO:0005886,GO:0016021	plasma membrane|integral component of membrane
b0528	102.522	66.912	138.132	2.06438	1.04571	0.211505	0.993231	43	36	50	66	72	92	ybcJ	protein_coding	product=putative RNA-binding protein YbcJ	ASAP:ABE-0001816,ECOCYC:EG12879,EcoGene:EG12879,GeneID:945158	GO:0003723,GO:0005829,GO:0006412	RNA binding|cytosol|translation
b0529	641.02	482.394	799.646	1.65766	0.72915	0.219462	0.993231	96	70	68	99	100	128	folD	protein_coding	product=bifunctional 5%2C10-methylene-tetrahydrofolate dehydrogenase/ 5%2C10-methylene-tetrahydrofolate cyclohydrolase	ASAP:ABE-0001818,ECOCYC:EG10328,EcoGene:EG10328,GeneID:945221	GO:0000105,GO:0004477,GO:0004488,GO:0005829,GO:0006164,GO:0009086,GO:0035999,GO:0046653	histidine biosynthetic process|methenyltetrahydrofolate cyclohydrolase activity|methylenetetrahydrofolate dehydrogenase (NADP+) activity|cytosol|purine nucleotide biosynthetic process|methionine biosynthetic process|tetrahydrofolate interconversion|tetrahydrofolate metabolic process	ko00720,ko00670,ko01200	Carbon fixation pathways in prokaryotes|One carbon pool by folate|Carbon metabolism
b0530	117.457	75.7618	159.151	2.10068	1.07086	0.263891	0.993231	36	15	14	34	32	36	sfmA	protein_coding	product=putative fimbrial protein SfmA	ASAP:ABE-0001825,ECOCYC:G6290,EcoGene:EG13881,GeneID:945522	GO:0007155,GO:0009289	cell adhesion|pilus
b0531	21.7553	24.2111	19.2994	0.797131	-0.327112	0.75036	0.993231	25	0	2	5	0	6	sfmC	protein_coding	product=putative fimbrial chaperone SfmC	ASAP:ABE-0001828,ECOCYC:G6291,EcoGene:EG13882,GeneID:945367	GO:0030288,GO:0043711,GO:0061077,GO:0071555	outer membrane-bounded periplasmic space|pilus organization|chaperone-mediated protein folding|cell wall organization
b0532	264.222	283.036	245.407	0.867054	-0.205806	0.788901	0.993231	72	1	8	11	1	28	sfmD	protein_coding	product=putative fimbrial usher protein SfmD	ASAP:ABE-0001830,ECOCYC:G6292,EcoGene:EG13883,GeneID:945160	GO:0009279,GO:0009297,GO:0015473,GO:0016021,GO:0043711	cell outer membrane|pilus assembly|fimbrial usher porin activity|integral component of membrane|pilus organization
b0533	56.0631	69.1772	42.949	0.620855	-0.687672	0.554837	0.993231	43	0	7	7	0	10	sfmH	protein_coding	product=putative fimbrial adhesin protein SfmH	ASAP:ABE-0001832,ECOCYC:G6293,EcoGene:EG13884,GeneID:945407	GO:0005537,GO:0007155,GO:0009289	mannose binding|cell adhesion|pilus
b0534	33.557	37.7219	29.3922	0.779181	-0.359969	0.721382	0.993231	53	0	4	5	1	17	sfmF	protein_coding	product=putative fimbrial protein SfmF	ASAP:ABE-0001834,ECOCYC:EG12388,EcoGene:EG12388,GeneID:944977	GO:0007155,GO:0009289,GO:0043709,GO:0043711	cell adhesion|pilus|cell adhesion involved in single-species biofilm formation|pilus organization
b0535	19.3049	22.4105	16.1994	0.722848	-0.468236	0.688138	0.993231	26	0	1	3	0	6	fimZ	protein_coding	product=putative LuxR family transcriptional regulator FimZ	ASAP:ABE-0001836,ECOCYC:EG11103,EcoGene:EG11103,GeneID:947079	GO:0000160,GO:0003677,GO:0005737,GO:0006355	phosphorelay signal transduction system|DNA binding|cytoplasm|regulation of transcription, DNA-templated	ko02020	Two-component system
b0536	1.65768	1.53165	1.78371	1.16456	0.219788	0.944866	1	10	0	4	4	2	5	argU	tRNA		ASAP:ABE-0001840,ECOCYC:EG30014,EcoGene:EG30014,GeneID:945161
b0537	779.265	858.719	699.81	0.814947	-0.295222	0.739891	0.993231	176	84	83	72	54	95	intD	protein_coding	product=DLP12 prophage%3B putative integrase	ASAP:ABE-0001842,ECOCYC:EG10507,EcoGene:EG10507,GeneID:947162	GO:0003677,GO:0005829,GO:0008979,GO:0044826,GO:0046718	DNA binding|cytosol|prophage integrase activity|viral genome integration into host DNA|viral entry into host cell
b0540	410.997	399.406	422.587	1.05804	0.0813915	0.818735	0.993231	258	177	139	169	156	170	insE-3	protein_coding	product=DLP12 prophage%3B IS3 element protein InsE	ASAP:ABE-0001855,ECOCYC:G6296,EcoGene:EG60016,GeneID:945759	GO:0003677,GO:0004803,GO:0006313	DNA binding|transposase activity|transposition, DNA-mediated
b0541	572.044	579.645	564.443	0.973774	-0.0383416	0.83246	0.993231	259	53	65	87	53	101	insF-3	protein_coding	product=DLP12 prophage%3B IS3 element protein InsF	ASAP:ABE-0001857,ECOCYC:G6297,GeneID:947988	GO:0003677,GO:0006310,GO:0015074,GO:0032196	DNA binding|DNA recombination|DNA integration|transposition
b0543	49.4847	62.0774	36.892	0.59429	-0.750761	0.621454	0.993231	144	0	8	16	0	32	emrE	protein_coding	product=multidrug/betaine/choline efflux transporter EmrE	ASAP:ABE-0001863,ECOCYC:EG10629,EcoGene:EG10629,GeneID:948442	GO:0005886,GO:0005887,GO:0006805,GO:0006970,GO:0006974,GO:0015199,GO:0015220,GO:0015297,GO:0015307,GO:0015871,GO:0016020,GO:0016021,GO:0022857,GO:0031460,GO:0042493,GO:0042802,GO:0055085	plasma membrane|integral component of plasma membrane|xenobiotic metabolic process|response to osmotic stress|cellular response to DNA damage stimulus|amino-acid betaine transmembrane transporter activity|choline transmembrane transporter activity|antiporter activity|drug:proton antiporter activity|choline transport 10;|membrane 11;|integral component of membrane 12;|transmembrane transporter act…
b4733	6.28946	7.25593	5.32299	0.733605	-0.446924	0.838209	0.993231	37	0	2	4	0	12	ylcJ	protein_coding	product=protein YlcJ	ECOCYC:G0-16728,GeneID:38094943
b0544	105.044	136.59	73.4966	0.538081	-0.894106	0.561175	0.993231	69	0	3	6	0	13	ybcK	protein_coding	product=DLP12 prophage%3B putative recombinase	ASAP:ABE-0001866,ECOCYC:G6300,EcoGene:EG13627,GeneID:945166	GO:0000150,GO:0003677,GO:0006310	recombinase activity|DNA binding|DNA recombination
b0545	95.2087	91.2181	99.1993	1.0875	0.121009	0.91118	0.997208	92	5	15	23	11	36	ybcL	protein_coding	product=DLP12 prophage%3B periplasmic protein YbcL	ASAP:ABE-0001869,ECOCYC:G6301,EcoGene:EG13628,GeneID:945165	GO:0030288,GO:0043086	outer membrane-bounded periplasmic space|negative regulation of catalytic activity
b0546	189.198	198.621	179.774	0.905108	-0.143838	0.725064	0.993231	127	14	19	29	12	48	ybcM	protein_coding	product=DLP12 prophage%3B putative DNA-binding transcriptional regulator	ASAP:ABE-0001871,ECOCYC:G6302,EcoGene:EG13629,GeneID:945163	GO:0003700,GO:0006974,GO:0043565,GO:0046677	DNA-binding transcription factor activity|cellular response to DNA damage stimulus|sequence-specific DNA binding|response to antibiotic
b4588	5.13649	7.11009	3.16289	0.444845	-1.16863	0.71774	0.993231	53	0	4	5	1	9	ylcH	protein_coding	product=DLP12 prophage%3B uncharacterized protein YlcH	ECOCYC:G0-10584,EcoGene:EG14355,GeneID:5061504
b0547	9.55097	10.9026	8.19935	0.752056	-0.411089	0.799874	0.993231	16	0	2	3	0	3	ybcN	protein_coding	product=DLP12 prophage%3B DNA base-flipping protein	ASAP:ABE-0001874,ECOCYC:G6303,EcoGene:EG13630,GeneID:945162	GO:0000405,GO:0003697	bubble DNA binding|single-stranded DNA binding
b0548	5.29918	3.93833	6.66004	1.69108	0.757948	0.927207	1	13	0	3	7	0	10	ninE	protein_coding	product=DLP12 prophage%3B NinE family prophage protein	ASAP:ABE-0001876,ECOCYC:G6304,EcoGene:EG14286,GeneID:945151
b0549	20.175	18.0852	22.2648	1.2311	0.299952	1	1	47	0	3	9	0	24	ybcO	protein_coding	product=DLP12 prophage%3B putative nuclease YbcO	ASAP:ABE-0001878,ECOCYC:G6305,EcoGene:EG13631,GeneID:945147	GO:0004518,GO:0046872	nuclease activity|metal ion binding
b0550	27.8836	31.7235	24.0437	0.757915	-0.399892	0.707639	0.993231	59	0	7	12	0	16	rusA	protein_coding	product=DLP12 prophage%3B crossover junction endodeoxyribonuclease RusA	ASAP:ABE-0001880,ECOCYC:G6306,EcoGene:EG20283,GeneID:945174	GO:0000287,GO:0006281,GO:0006310,GO:0008821	magnesium ion binding|DNA repair|DNA recombination|crossover junction endodeoxyribonuclease activity
b4509	24.4255	31.3952	17.4558	0.556002	-0.846839	0.542395	0.993231	152	0	20	22	0	32	ylcG	protein_coding	product=DLP12 prophage%3B uncharacterized protein YlcG	ASAP:ABE-0285030,ECOCYC:G0-10435,EcoGene:EG14354,GeneID:1450240
b0551	76.3118	91.5782	61.0454	0.666594	-0.585121	0.652661	0.993231	170	0	17	19	1	50	ybcQ	protein_coding	product=DLP12 prophage%3B putative antitermination protein	ASAP:ABE-0001883,ECOCYC:G6307,EcoGene:EG13633,GeneID:945177	GO:0003677,GO:0031564,GO:0044010,GO:0060567	DNA binding|transcription antitermination|single-species biofilm formation|negative regulation of DNA-templated transcription, termination
Predicted_non_antisense_transcript-15	5.46444	7.76599	3.16289	0.407274	-1.29593	0.679421	0.993231	389	1	10	32	1	55
b0552	4780.01	4775.98	4784.03	1.00169	0.00243021	0.815517	0.993231	708	627	578	562	525	565	insH-2	protein_coding	product=DLP12 prophage%3B IS5 transposase and trans-activator	ASAP:ABE-0001886,ECOCYC:G6308,EcoGene:EG60018,GeneID:946163	GO:0003677,GO:0004803,GO:0006313	DNA binding|transposase activity|transposition, DNA-mediated
b0554	20.2594	20.0199	20.4989	1.02392	0.0341053	0.973923	1	53	0	12	14	0	28	essD	protein_coding	product=DLP12 prophage%3B putative phage lysis protein	ASAP:ABE-0001895,ECOCYC:G6309,EcoGene:EG13634,GeneID:947545	GO:0019835	cytolysis
b0555	51.2471	51.3308	51.1634	0.996739	-0.0047126	0.895448	0.996494	67	1	8	15	1	27	rrrD	protein_coding	product=DLP12 prophage%3B lysozyme	ASAP:ABE-0001898,ECOCYC:G6310,EcoGene:EG13635,GeneID:947539	GO:0003796,GO:0009253,GO:0016998,GO:0019835,GO:0042742,GO:0044659	lysozyme activity|peptidoglycan catabolic process|cell wall macromolecule catabolic process|cytolysis|defense response to bacterium|cytolysis by virus of host cell
b0556	27.9382	28.3729	27.5035	0.969357	-0.0448994	0.908516	0.997208	37	0	6	8	0	16	rzpD	protein_coding	product=DLP12 prophage%3B putative prophage endopeptidase RzpD	ASAP:ABE-0001900,ECOCYC:G6311,EcoGene:EG13636,GeneID:945929	GO:0008233,GO:0019076,GO:0019835,GO:0042742	peptidase activity|viral release from host cell|cytolysis|defense response to bacterium
b4510	8.05335	9.17232	6.93439	0.756013	-0.403517	0.845676	0.99397	32	0	4	6	0	11	rzoD	protein_coding	product=DLP12 prophage%3B putative prophage lysis lipoprotein RzoD	ASAP:ABE-0285031,ECOCYC:G0-10436,EcoGene:EG14380,GeneID:1450242	GO:0009279,GO:0019076,GO:0019835	cell outer membrane|viral release from host cell|cytolysis
b0557	10.943	10.756	11.13	1.03477	0.0493128	0.926177	1	29	0	1	7	0	9	borD	protein_coding	product=DLP12 prophage%3B prophage lipoprotein BorD	ASAP:ABE-0001902,ECOCYC:G6312,EcoGene:EG13637,GeneID:948980	GO:0005886,GO:0009279,GO:0071286	plasma membrane|cell outer membrane|cellular response to magnesium ion
b0558	12.6573	18.1181	7.19656	0.397203	-1.33205	0.519954	0.993231	27	2	1	3	0	4	ybcV	protein_coding	product=DLP12 prophage%3B protein YbcV	ASAP:ABE-0001907,ECOCYC:G6313,EcoGene:EG13638,GeneID:945178
b0559	17.0364	14.366	19.7069	1.37177	0.456037	1	1	53	0	4	11	3	25	ybcW	protein_coding	product=DLP12 prophage%3B protein YbcW	ASAP:ABE-0001912,ECOCYC:G6314,EcoGene:EG13639,GeneID:945175
b4589	5.9012	7.7865	4.0159	0.515751	-0.955253	0.755011	0.993231	27	0	2	1	0	8	ylcI	protein_coding	product=DLP12 prophage%3B DUF3950 domain-containing protein YlcI	ECOCYC:G0-10585,EcoGene:EG14444,GeneID:5061499
b0560	51.7113	50.9416	52.4809	1.03022	0.0429461	1	1	43	2	14	14	1	25	nohD	protein_coding	product=DLP12 prophage%3B putative DNA-packaging protein NohD	ASAP:ABE-0001915,ECOCYC:EG11635,EcoGene:EG11635,GeneID:945172
b0561	64.0405	78.4044	49.6766	0.633594	-0.658369	0.602774	0.993231	98	1	8	11	1	25	tfaD	protein_coding	product=DLP12 prophage%3B putative tail fiber assembly protein TfaD	ASAP:ABE-0001917,ECOCYC:G6315,EcoGene:EG13640,GeneID:945171
b0563	10.0918	12.1059	8.0777	0.667252	-0.583697	0.711392	0.993231	45	0	5	6	3	8	tfaX	protein_coding	product=DLP12 prophage%3B protein TfaX	ASAP:ABE-0001926,ECOCYC:G6317,EcoGene:EG14317,GeneID:945183
b0564	67.5321	77.7095	57.3546	0.738064	-0.438182	0.625403	0.993231	73	2	3	9	3	18	appY	protein_coding	product=DNA-binding transcriptional activator AppY	ASAP:ABE-0001929,ECOCYC:EG10050,EcoGene:EG10050,GeneID:948797	GO:0003700,GO:0010165,GO:0016036,GO:0043565,GO:0045893	DNA-binding transcription factor activity|response to X-ray|cellular response to phosphate starvation|sequence-specific DNA binding|positive regulation of transcription, DNA-templated	ko02020	Two-component system
b0565	387.394	562.195	212.593	0.378148	-1.40298	0.0466529	0.889603	209	61	45	30	17	35	ompT	protein_coding	product=outer membrane protease VII (outer membrane protein 3b)	ASAP:ABE-0001931,ECOCYC:EG10673,EcoGene:EG10673,GeneID:945185	GO:0004175,GO:0004190,GO:0004252,GO:0006508,GO:0009279,GO:0016021,GO:0031230	endopeptidase activity|aspartic-type endopeptidase activity|serine-type endopeptidase activity|proteolysis|cell outer membrane|integral component of membrane|intrinsic component of cell outer membrane
b0566	23.8045	21.2298	26.3792	1.24255	0.313307	1	1	14	0	3	5	2	5	envY	protein_coding	product=DNA-binding transcriptional activator EnvY	ASAP:ABE-0001935,ECOCYC:EG10268,EcoGene:EG10268,GeneID:949114	GO:0003700,GO:0009266,GO:0016020,GO:0043565	DNA-binding transcription factor activity|response to temperature stimulus|membrane|sequence-specific DNA binding
b0567	64.6436	39.8894	89.3978	2.24114	1.16423	0.364355	0.993231	20	2	3	12	6	20	ybcH	protein_coding	product=DUF4434 domain-containing protein YbcH	ASAP:ABE-0001937,ECOCYC:EG12448,EcoGene:EG12448,GeneID:945186
b0568	274.695	218.667	330.723	1.51245	0.596889	0.405493	0.993231	17	6	11	14	10	16	nfrA	protein_coding	product=bacteriophage N4 receptor%2C outer membrane protein	ASAP:ABE-0001939,ECOCYC:EG11740,EcoGene:EG11740,GeneID:944741	GO:0009279	cell outer membrane
b0569	119.856	125.513	114.199	0.909862	-0.13628	0.804327	0.993231	21	3	7	7	3	8	nfrB	protein_coding	product=bacteriophage N4 receptor%2C inner membrane subunit	ASAP:ABE-0001942,ECOCYC:EG11739,EcoGene:EG11739,GeneID:945849	GO:0005886,GO:0016021	plasma membrane|integral component of membrane
b0570	79.1089	72.1611	86.0566	1.19256	0.254064	1	1	26	1	5	8	2	13	cusS	protein_coding	product=sensory histidine kinase CusS	ASAP:ABE-0001946,ECOCYC:G6318,EcoGene:EG13642,GeneID:945978	GO:0000155,GO:0000160,GO:0005524,GO:0005622,GO:0005886,GO:0016020,GO:0016021,GO:0016310,GO:0023014,GO:0071280,GO:0071292	phosphorelay sensor kinase activity|phosphorelay signal transduction system|ATP binding|intracellular|plasma membrane|membrane|integral component of membrane|phosphorylation|signal transduction by protein phosphorylation|cellular response to copper ion 10;|cellular response to silver ion 11;	ko02020	Two-component system
b0571	138.185	148.5	127.869	0.861071	-0.215796	0.665589	0.993231	118	5	24	25	8	41	cusR	protein_coding	product=DNA-binding transcriptional activator CusR	ASAP:ABE-0001948,ECOCYC:G6319,EcoGene:EG13851,GeneID:945003	GO:0000156,GO:0000160,GO:0003677,GO:0003700,GO:0005829,GO:0006355,GO:0010628,GO:0042802,GO:0046688	phosphorelay response regulator activity|phosphorelay signal transduction system|DNA binding|DNA-binding transcription factor activity|cytosol|regulation of transcription, DNA-templated|positive regulation of gene expression|identical protein binding|response to copper ion	ko02020	Two-component system
b0572	65.9174	65.5957	66.2391	1.00981	0.0140814	0.963559	1	26	0	6	7	0	13	cusC	protein_coding	product=copper/silver export system outer membrane channel	ASAP:ABE-0001958,ECOCYC:G6320,EcoGene:EG14233,GeneID:946288	GO:0005375,GO:0005507,GO:0006878,GO:0009279,GO:0010272,GO:0010273,GO:0015288,GO:0015562,GO:0018345,GO:0019992,GO:0046688,GO:0046930,GO:0060003,GO:0070207	copper ion transmembrane transporter activity|copper ion binding|cellular copper ion homeostasis|cell outer membrane|response to silver ion|detoxification of copper ion|porin activity|efflux transmembrane transporter activity|protein palmitoylation|diacylglycerol binding 10;|response to copper ion 11;|pore complex 12;|copper ion export 13;|protein homotrimerization 14;	ko02020	Two-component system
b0573	7.97274	8.9708	6.97469	0.777489	-0.363106	0.843418	0.993671	15	0	4	2	0	5	cusF	protein_coding	product=copper/silver export system periplasmic binding protein	ASAP:ABE-0001967,ECOCYC:G6321,EcoGene:EG14234,GeneID:945188	GO:0005507,GO:0006878,GO:0010043,GO:0010272,GO:0010273,GO:0016530,GO:0016531,GO:0030288,GO:0042597,GO:0046688,GO:0046914	copper ion binding|cellular copper ion homeostasis|response to zinc ion|response to silver ion|detoxification of copper ion|metallochaperone activity|copper chaperone activity|outer membrane-bounded periplasmic space|periplasmic space|response to copper ion 10;|transition metal ion binding 11;	ko02020	Two-component system
b0574	62.8703	74.7642	50.9764	0.681829	-0.552519	0.503606	0.993231	36	2	4	5	1	9	cusB	protein_coding	product=copper/silver export system membrane fusion protein	ASAP:ABE-0001969,ECOCYC:G6322,EcoGene:EG14235,GeneID:945189	GO:0005375,GO:0005507,GO:0006878,GO:0010272,GO:0010273,GO:0015679,GO:0016020,GO:0030288,GO:0046688,GO:0046914,GO:0060003	copper ion transmembrane transporter activity|copper ion binding|cellular copper ion homeostasis|response to silver ion|detoxification of copper ion|plasma membrane copper ion transport|membrane|outer membrane-bounded periplasmic space|response to copper ion|transition metal ion binding 10;|copper ion export 11;	ko02020	Two-component system
b0575	331.103	327.623	334.583	1.02124	0.0303246	0.966891	1	52	2	13	16	2	26	cusA	protein_coding	product=copper/silver export system RND permease	ASAP:ABE-0001971,ECOCYC:EG12367,EcoGene:EG12367,GeneID:945191	GO:0005375,GO:0005507,GO:0005886,GO:0006878,GO:0010272,GO:0010273,GO:0015080,GO:0015673,GO:0015679,GO:0016021,GO:0046688,GO:0060003	copper ion transmembrane transporter activity|copper ion binding|plasma membrane|cellular copper ion homeostasis|response to silver ion|detoxification of copper ion|silver ion transmembrane transporter activity|silver ion transport|plasma membrane copper ion transport|integral component of membrane 10;|response to copper ion 11;|copper ion export 12;	ko02020	Two-component system
b0576	214.099	173.877	254.32	1.46265	0.548583	0.513567	0.993231	45	8	17	25	11	36	pheP	protein_coding	product=phenylalanine:H(+) symporter PheP	ASAP:ABE-0001976,ECOCYC:EG10708,EcoGene:EG10708,GeneID:945199	GO:0005886,GO:0006865,GO:0016021,GO:0022857	plasma membrane|amino acid transport|integral component of membrane|transmembrane transporter activity
b0577	231.442	131.182	331.703	2.52857	1.33832	0.137156	0.993231	44	6	11	35	18	47	ybdG	protein_coding	product=miniconductance mechanosensitive channel YbdG	ASAP:ABE-0001978,ECOCYC:G6323,EcoGene:EG12620,GeneID:946243	GO:0005886,GO:0006811,GO:0006970,GO:0008381,GO:0016021,GO:0042802,GO:0071470	plasma membrane|ion transport|response to osmotic stress|mechanosensitive ion channel activity|integral component of membrane|identical protein binding|cellular response to osmotic stress
b0578	572.005	431.58	712.431	1.65075	0.723121	0.241345	0.993231	117	86	76	138	122	119	nfsB	protein_coding	product=NAD(P)H nitroreductase NfsB	ASAP:ABE-0001981,ECOCYC:EG50005,EcoGene:EG20151,GeneID:945778	GO:0004155,GO:0005829,GO:0010181,GO:0016020,GO:0016491,GO:0018545,GO:0042802,GO:0046256	6,7-dihydropteridine reductase activity|cytosol|FMN binding|membrane|oxidoreductase activity|NAD(P)H nitroreductase activity|identical protein binding|2,4,6-trinitrotoluene catabolic process	ko00633	Nitrotoluene degradation
b0579	106.011	111.205	100.817	0.906582	-0.14149	0.944445	1	46	45	29	33	26	39	ybdF	protein_coding	product=PF04237 family protein YbdF	ASAP:ABE-0001986,ECOCYC:G6324,EcoGene:EG12619,GeneID:948302
b0580	95.2444	90.7203	99.7685	1.09974	0.137159	0.68912	0.993231	24	51	55	38	50	49	ybdJ	protein_coding	product=DUF1158 domain-containing protein YbdJ	ASAP:ABE-0001988,ECOCYC:G6325,EcoGene:EG13643,GeneID:947183	GO:0005886,GO:0016021	plasma membrane|integral component of membrane
b0581	2036.91	2168.33	1905.49	0.878785	-0.186418	0.936669	1	139	290	259	187	211	184	ybdK	protein_coding	product=carboxylate-amine ligase	ASAP:ABE-0001992,ECOCYC:G6326,EcoGene:EG13644,GeneID:947246	GO:0004357,GO:0005524,GO:0016879,GO:0042398	glutamate-cysteine ligase activity|ATP binding|ligase activity, forming carbon-nitrogen bonds|cellular modified amino acid biosynthetic process
b4700	12.0828	15.9541	8.21153	0.514697	-0.958204	0.630664	0.993231	192	2	18	22	1	39	sokE	ncRNA		ECOCYC:G0-16677,EcoGene:EG31186,GeneID:8764969
b4415	26.0133	32.0577	19.969	0.62291	-0.682905	0.553892	0.993231	140	4	15	16	6	30	hokE	protein_coding	product=protein HokE	ASAP:ABE-0047279,ECOCYC:G0-9582,EcoGene:EG14302,GeneID:2847715	GO:0005886,GO:0006974,GO:0016021	plasma membrane|cellular response to DNA damage stimulus|integral component of membrane
b0582	537.957	501.843	574.071	1.14393	0.193993	0.86331	0.99483	151	38	51	62	46	82	insL-2	protein_coding	product=IS186/IS421 transposase	ASAP:ABE-0002007,ECOCYC:G6327,EcoGene:EG60019,GeneID:945200	GO:0003677,GO:0004803,GO:0006313	DNA binding|transposase activity|transposition, DNA-mediated
b0583	32.0529	29.4047	34.7012	1.18012	0.238937	0.934644	1	23	1	5	6	2	15	entD	protein_coding	product=phosphopantetheinyl transferase EntD	ASAP:ABE-0002009,ECOCYC:EG10262,EcoGene:EG10262,GeneID:945194	GO:0000287,GO:0008897,GO:0009239,GO:0009366,GO:0031226	magnesium ion binding|holo-[acyl-carrier-protein] synthase activity|enterobactin biosynthetic process|enterobactin synthetase complex|intrinsic component of plasma membrane	ko01053	Biosynthesis of siderophore group nonribosomal peptides
b0584	244.835	213.87	275.8	1.28957	0.366886	0.784307	0.993231	46	3	11	17	6	24	fepA	protein_coding	product=ferric enterobactin outer membrane transporter	ASAP:ABE-0002014,ECOCYC:EG10293,EcoGene:EG10293,GeneID:945193	GO:0005506,GO:0009279,GO:0015620,GO:0015685,GO:0019904,GO:0022834,GO:0033214,GO:0038023,GO:0042912,GO:0042914,GO:0045203	iron ion binding|cell outer membrane|ferric-enterobactin transmembrane transporter activity|ferric-enterobactin transport|protein domain specific binding|ligand-gated channel activity|iron assimilation by chelation and transport|signaling receptor activity|colicin transmembrane transporter activity|colicin transport 10;|integral component of cell outer membrane 11;	ko02020	Two-component system
b0585	134.278	60.6672	207.889	3.42672	1.77683	0.117518	0.993231	24	1	6	19	17	25	fes	protein_coding	product=enterochelin esterase	ASAP:ABE-0002019,ECOCYC:EG10299,EcoGene:EG10299,GeneID:945181	GO:0005506,GO:0005737,GO:0006826,GO:0008849,GO:0046214,GO:0055072	iron ion binding|cytoplasm|iron ion transport|enterochelin esterase activity|enterobactin catabolic process|iron ion homeostasis
b4511	26.274	8.61603	43.9319	5.09886	2.35017	0.203523	0.993231	13	3	4	20	23	27	ybdZ	protein_coding	product=enterobactin biosynthesis protein YbdZ	ASAP:ABE-0285032,ECOCYC:G0-10437,EcoGene:EG14353,GeneID:1450243	GO:0005829,GO:0009239	cytosol|enterobactin biosynthetic process
b0586	549.409	312.866	785.952	2.5121	1.3289	0.182472	0.993231	40	3	7	22	22	27	entF	protein_coding	product=apo-serine activating enzyme	ASAP:ABE-0002021,ECOCYC:EG10264,EcoGene:EG10264,GeneID:945184	GO:0005524,GO:0005829,GO:0005886,GO:0009239,GO:0009366,GO:0016779,GO:0016788,GO:0031177,GO:0043041,GO:0047527	ATP binding|cytosol|plasma membrane|enterobactin biosynthetic process|enterobactin synthetase complex|nucleotidyltransferase activity|hydrolase activity, acting on ester bonds|phosphopantetheine binding|amino acid activation for nonribosomal peptide biosynthetic process|2,3-dihydroxybenzoate-serine ligase activity 10;	ko01053	Biosynthesis of siderophore group nonribosomal peptides
b0587	92.8385	114.971	70.7064	0.614995	-0.701353	0.623704	0.993231	76	0	5	7	0	19	fepE	protein_coding	product=polysaccharide co-polymerase family protein FepE	ASAP:ABE-0002023,ECOCYC:EG10297,EcoGene:EG10297,GeneID:945180	GO:0004713,GO:0005886,GO:0005887,GO:0009103,GO:0015620,GO:0015685,GO:0038083,GO:0055072	protein tyrosine kinase activity|plasma membrane|integral component of plasma membrane|lipopolysaccharide biosynthetic process|ferric-enterobactin transmembrane transporter activity|ferric-enterobactin transport|peptidyl-tyrosine autophosphorylation|iron ion homeostasis
b0588	72.7534	57.2053	88.3016	1.54359	0.62629	0.843355	0.993671	44	1	6	14	9	16	fepC	protein_coding	product=ferric enterobactin ABC transporter ATP binding subunit	ASAP:ABE-0002025,ECOCYC:EG10295,EcoGene:EG10295,GeneID:945201	GO:0005524,GO:0005886,GO:0015620,GO:0015685,GO:0016887,GO:0055072	ATP binding|plasma membrane|ferric-enterobactin transmembrane transporter activity|ferric-enterobactin transport|ATPase activity|iron ion homeostasis	ko02010	ABC transporters
b0589	184.583	246.722	122.443	0.496281	-1.01077	0.41761	0.993231	188	1	10	13	13	17	fepG	protein_coding	product=ferric enterobactin ABC transporter membrane subunit FepG	ASAP:ABE-0002027,ECOCYC:EG10298,EcoGene:EG10298,GeneID:945209	GO:0005886,GO:0015620,GO:0015685,GO:0016021,GO:0055072	plasma membrane|ferric-enterobactin transmembrane transporter activity|ferric-enterobactin transport|integral component of membrane|iron ion homeostasis	ko02010	ABC transporters
b0590	500.598	714.718	286.479	0.400829	-1.31894	0.385924	0.993231	544	5	26	45	25	32	fepD	protein_coding	product=ferric enterobactin ABC transporter membrane subunit FebD	ASAP:ABE-0002031,ECOCYC:EG10296,EcoGene:EG10296,GeneID:945214	GO:0005886,GO:0015620,GO:0015685,GO:0016021,GO:0055072	plasma membrane|ferric-enterobactin transmembrane transporter activity|ferric-enterobactin transport|integral component of membrane|iron ion homeostasis	ko02010	ABC transporters
Predicted_antisense_transcript-26	241.306	436.425	46.1868	0.10583	-3.24018	0.225917	0.993231	750	3	37	24	3	12
b0591	116.158	92.966	139.349	1.49893	0.58393	0.692746	0.993231	37	2	9	12	7	23	entS	protein_coding	product=enterobactin exporter EntS	ASAP:ABE-0002036,ECOCYC:EG11104,EcoGene:EG11104,GeneID:946268	GO:0005886,GO:0016021,GO:0042931	plasma membrane|integral component of membrane|enterobactin transmembrane transporter activity
b0592	74.6536	49.6224	99.6849	2.00887	1.00638	0.530331	0.993231	26	2	5	11	10	16	fepB	protein_coding	product=ferric enterobactin ABC transporter periplasmic binding protein	ASAP:ABE-0002038,ECOCYC:EG10294,EcoGene:EG10294,GeneID:947538	GO:0006811,GO:0042597,GO:0055072	ion transport|periplasmic space|iron ion homeostasis	ko02010	ABC transporters
b0593	100.435	71.8922	128.977	1.79403	0.843205	0.671081	0.993231	39	1	4	12	10	18	entC	protein_coding	product=isochorismate synthase EntC	ASAP:ABE-0002047,ECOCYC:EG10261,EcoGene:EG10261,GeneID:945511	GO:0000287,GO:0008909,GO:0009239	magnesium ion binding|isochorismate synthase activity|enterobactin biosynthetic process	ko01053,ko00130	Biosynthesis of siderophore group nonribosomal peptides|Ubiquinone and other terpenoid-quinone biosynthesis
b0594	125.045	82.4943	167.596	2.03161	1.02262	0.445859	0.993231	28	1	5	9	8	20	entE	protein_coding	product=2%2C3-dihydroxybenzoate-AMP ligase	ASAP:ABE-0002049,ECOCYC:EG10263,EcoGene:EG10263,GeneID:947426	GO:0005524,GO:0005829,GO:0008668,GO:0009239,GO:0016020,GO:0016746,GO:0047527	ATP binding|cytosol|(2,3-dihydroxybenzoyl)adenylate synthase activity|enterobactin biosynthetic process|membrane|transferase activity, transferring acyl groups|2,3-dihydroxybenzoate-serine ligase activity	ko01053	Biosynthesis of siderophore group nonribosomal peptides
b0595	112.964	85.8455	140.083	1.63181	0.706469	0.617166	0.993231	52	3	10	20	11	31	entB	protein_coding	product=enterobactin synthase component B	ASAP:ABE-0002052,ECOCYC:EG10260,EcoGene:EG10260,GeneID:946178	GO:0000287,GO:0005737,GO:0008908,GO:0009239,GO:0047527	magnesium ion binding|cytoplasm|isochorismatase activity|enterobactin biosynthetic process|2,3-dihydroxybenzoate-serine ligase activity	ko01053	Biosynthesis of siderophore group nonribosomal peptides
b0596	164.31	195.814	132.806	0.678225	-0.560165	0.46699	0.993231	174	6	15	23	14	29	entA	protein_coding	product=2%2C3-dihydro-2%2C3-dihydroxybenzoate dehydrogenase	ASAP:ABE-0002054,ECOCYC:EG10259,EcoGene:EG10259,GeneID:945284	GO:0005829,GO:0008667,GO:0009239,GO:0042802,GO:0051289	cytosol|2,3-dihydro-2,3-dihydroxybenzoate dehydrogenase activity|enterobactin biosynthetic process|identical protein binding|protein homotetramerization	ko01053	Biosynthesis of siderophore group nonribosomal peptides
b0597	54.225	38.1036	70.3464	1.84619	0.884549	0.576659	0.993231	46	3	11	18	11	37	entH	protein_coding	product=proofreading thioesterase in enterobactin biosynthesis	ASAP:ABE-0002057,ECOCYC:EG11105,EcoGene:EG11105,GeneID:945215	GO:0005737,GO:0009239,GO:0016790	cytoplasm|enterobactin biosynthetic process|thiolester hydrolase activity
b0598	408.005	354.123	461.887	1.30431	0.383287	0.868618	0.99483	90	6	15	26	17	40	cstA	protein_coding	product=carbon starvation protein A	ASAP:ABE-0002061,ECOCYC:EG10167,EcoGene:EG10167,GeneID:945213	GO:0005886,GO:0005887,GO:0009267,GO:0015031,GO:0031669	plasma membrane|integral component of plasma membrane|cellular response to starvation|protein transport|cellular response to nutrient levels
b4512	120.106	115.516	124.695	1.07946	0.110306	0.786732	0.993231	111	64	82	83	54	96	ybdD	protein_coding	product=conserved protein YbdD	ASAP:ABE-0285033,ECOCYC:G0-10438,EcoGene:EG11107,GeneID:949021
b0599	388.75	427.324	350.176	0.819464	-0.287247	0.48874	0.993231	228	14	30	41	28	48	hcxA	protein_coding	product=hydroxycarboxylate dehydrogenase A	ASAP:ABE-0002065,ECOCYC:EG12692,EcoGene:EG12692,GeneID:945212	GO:0016616,GO:0042802,GO:0046872,GO:0047545	oxidoreductase activity, acting on the CH-OH group of donors, NAD or NADP as acceptor|identical protein binding|metal ion binding|2-hydroxyglutarate dehydrogenase activity
Predicted_antisense_transcript-27	116.193	214.285	18.1	0.0844666	-3.56547	0.200883	0.993231	562	5	25	14	1	10
b0600	123.387	100.22	146.554	1.46233	0.548267	0.600763	0.993231	27	6	11	16	11	19	ybdL	protein_coding	product=methionine-oxo-acid transaminase%2C PLP-dependent	ASAP:ABE-0002069,ECOCYC:G6329,EcoGene:EG13531,GeneID:945211	GO:0005737,GO:0009058,GO:0010326,GO:0030170	cytoplasm|biosynthetic process|methionine-oxo-acid transaminase activity|pyridoxal phosphate binding
b0601	69.1767	75.6162	62.7373	0.829681	-0.269371	0.776844	0.993231	56	9	7	18	3	19	ybdM	protein_coding	product=ParB-like nuclease domain-containing protein YbdM	ASAP:ABE-0002071,ECOCYC:G6330,EcoGene:EG13532,GeneID:945206	GO:0044212	transcription regulatory region DNA binding
b0602	43.1688	41.6411	44.6965	1.07338	0.102155	0.937549	1	17	0	4	5	2	6	ybdN	protein_coding	product=putative PAPS reductase/DUF3440 domain-containing protein YbdN	ASAP:ABE-0002073,ECOCYC:G6331,EcoGene:EG13533,GeneID:945205	GO:0003824,GO:0044212	catalytic activity|transcription regulatory region DNA binding
b0603	44.0808	50.7827	37.3789	0.736056	-0.442112	0.669536	0.993231	33	0	6	5	0	12	ybdO	protein_coding	product=putative LysR family DNA-binding transcriptional regulator YbdO	ASAP:ABE-0002077,ECOCYC:G6332,EcoGene:EG13534,GeneID:945216	GO:0003677,GO:0003700	DNA binding|DNA-binding transcription factor activity
b0604	192.514	178.517	206.512	1.15682	0.210169	0.888444	0.994892	74	23	24	32	29	36	dsbG	protein_coding	product=protein sulfenic acid reductase DsbG	ASAP:ABE-0002084,ECOCYC:G6333,EcoGene:EG13535,GeneID:945224	GO:0003756,GO:0015035,GO:0042597	protein disulfide isomerase activity|protein disulfide oxidoreductase activity|periplasmic space
b0605	14088.7	10688.6	17488.8	1.63621	0.710357	0.156675	0.993231	2322	2709	2302	3698	3602	3471	ahpC	protein_coding	product=alkyl hydroperoxide reductase%2C AhpC component	ASAP:ABE-0002090,ECOCYC:EG11384,EcoGene:EG11384,GeneID:945225	GO:0004601,GO:0005737,GO:0005829,GO:0006979,GO:0008379,GO:0009321,GO:0009970,GO:0016020,GO:0016684,GO:0032843,GO:0033194,GO:0033195,GO:0033214,GO:0042744,GO:0042802,GO:0045454	peroxidase activity|cytoplasm|cytosol|response to oxidative stress|thioredoxin peroxidase activity|alkyl hydroperoxide reductase complex|cellular response to sulfate starvation|membrane|oxidoreductase activity, acting on peroxide as acceptor|hydroperoxide reductase activity 10;|response to hydroperoxide 11;|response to alkyl hydroperoxide 12;|iron assimilation by chelation and transport 13;|hydro…	ko04214	Apoptosis - fly
b0606	2474.42	1796.62	3152.22	1.75453	0.811082	0.15638	0.993231	188	151	137	245	231	222	ahpF	protein_coding	product=alkyl hydroperoxide reductase%2C AhpF component	ASAP:ABE-0002093,ECOCYC:EG11385,EcoGene:EG11385,GeneID:947540	GO:0000302,GO:0005829,GO:0008785,GO:0009055,GO:0009321,GO:0015035,GO:0045454,GO:0051287,GO:0071949	response to reactive oxygen species|cytosol|alkyl hydroperoxide reductase activity|electron transfer activity|alkyl hydroperoxide reductase complex|protein disulfide oxidoreductase activity|cell redox homeostasis|NAD binding|FAD binding
b0607	5831.68	7531.73	4131.64	0.548564	-0.866269	0.570138	0.993231	834	2652	2509	1166	1067	1153	uspG	protein_coding	product=universal stress protein G	ASAP:ABE-0002095,ECOCYC:G6334,EcoGene:EG12683,GeneID:945229	GO:0004017,GO:0005737,GO:0018117,GO:0046777,GO:2000145	adenylate kinase activity|cytoplasm|protein adenylylation|protein autophosphorylation|regulation of cell motility
b0608	287.858	241.374	334.342	1.38516	0.470053	0.722245	0.993231	101	8	18	36	16	52	ybdR	protein_coding	product=putative Zn(2(+))-dependent alcohol dehydrogenase YbdR	ASAP:ABE-0002099,ECOCYC:G6335,EcoGene:EG13537,GeneID:949067	GO:0008270,GO:0016491	zinc ion binding|oxidoreductase activity
b4734	4.3174	2.93724	5.69756	1.93976	0.95588	0.909588	0.997208	14	2	4	6	3	18	yldA	protein_coding	product=protein YldA	ECOCYC:G0-16729,GeneID:38094944	GO:0005886,GO:0016021	plasma membrane|integral component of membrane
b0610	67.912	43.7938	92.0303	2.10145	1.07138	0.324548	0.993231	23	13	11	29	25	23	rnk	protein_coding	product=nucleoside diphosphate kinase regulator	ASAP:ABE-0002104,ECOCYC:G6337,EcoGene:EG12637,GeneID:947546	GO:0003677,GO:0006354,GO:0032784,GO:0070063	DNA binding|DNA-templated transcription, elongation|regulation of DNA-templated transcription, elongation|RNA polymerase binding
b0611	531.273	339.122	723.424	2.13323	1.09304	0.07377	0.993231	54	59	50	98	105	109	rna	protein_coding	product=RNase I	ASAP:ABE-0002107,ECOCYC:EG10856,EcoGene:EG10856,GeneID:949065	GO:0003723,GO:0005737,GO:0006401,GO:0008847,GO:0030288,GO:0033897	RNA binding|cytoplasm|RNA catabolic process|Enterobacter ribonuclease activity|outer membrane-bounded periplasmic space|ribonuclease T2 activity
b0612	84.8763	81.3167	88.4359	1.08755	0.12108	0.957976	1	32	1	5	7	2	15	citT	protein_coding	product=citrate:succinate antiporter	ASAP:ABE-0002110,ECOCYC:G6338,EcoGene:EG13538,GeneID:949070	GO:0005215,GO:0005886,GO:0006814,GO:0015297,GO:0016021	transporter activity|plasma membrane|sodium ion transport|antiporter activity|integral component of membrane	ko02020	Two-component system
b0613	19.4843	19.1457	19.8229	1.03537	0.0501508	1	1	10	0	3	2	0	7	citG	protein_coding	product=triphosphoribosyl-dephospho-CoA synthase	ASAP:ABE-0002114,ECOCYC:G6339,EcoGene:EG13539,GeneID:946395	GO:0005524,GO:0016310,GO:0046917	ATP binding|phosphorylation|triphosphoribosyl-dephospho-CoA synthase activity	ko02020	Two-component system
b0614	17.3581	28.0036	6.71252	0.239702	-2.06069	0.306187	0.993231	36	0	3	1	0	4	citX	protein_coding	product=apo-citrate lyase phosphoribosyl-dephospho-CoA transferase	ASAP:ABE-0002116,ECOCYC:G6340,EcoGene:EG13540,GeneID:949084	GO:0050519,GO:0051191	holo-citrate lyase synthase activity|prosthetic group biosynthetic process	ko02020	Two-component system
b0615	45.0629	49.0296	41.0961	0.83819	-0.254651	0.798114	0.993231	16	1	3	4	0	7	citF	protein_coding	product=citrate lyase alpha subunit	ASAP:ABE-0002119,ECOCYC:G6341,EcoGene:EG13541,GeneID:945230	GO:0006084,GO:0008814,GO:0008815,GO:0009346	acetyl-CoA metabolic process|citrate CoA-transferase activity|citrate (pro-3S)-lyase activity|citrate lyase complex	ko02020	Two-component system
b0616	32.2823	35.9777	28.5869	0.794573	-0.331748	0.729254	0.993231	23	0	4	4	0	8	citE	protein_coding	product=citrate lyase beta subunit	ASAP:ABE-0002122,ECOCYC:G6342,EcoGene:EG13542,GeneID:945406	GO:0006084,GO:0008815,GO:0008816,GO:0009346,GO:0046872	acetyl-CoA metabolic process|citrate (pro-3S)-lyase activity|citryl-CoA lyase activity|citrate lyase complex|metal ion binding
b0617	2.90992	3.42753	2.39232	0.697971	-0.51876	0.854489	0.994466	8	0	1	0	0	2	citD	protein_coding	product=citrate lyase acyl carrier protein	ASAP:ABE-0002124,ECOCYC:G6343,EcoGene:EG13543,GeneID:945415	GO:0005737	cytoplasm	ko02020	Two-component system
b0618	18.1247	18.2083	18.0411	0.990822	-0.0133016	0.893051	0.996494	9	0	0	2	1	3	citC	protein_coding	product=citrate lyase synthetase	ASAP:ABE-0002126,ECOCYC:G6344,EcoGene:EG13645,GeneID:945231	GO:0005524,GO:0006464,GO:0008771,GO:0009058	ATP binding|cellular protein modification process|[citrate (pro-3S)-lyase] ligase activity|biosynthetic process	ko02020	Two-component system
b0619	241.385	198.202	284.568	1.43575	0.521804	0.611111	0.993231	59	5	11	25	7	36	dpiB	protein_coding	product=sensory histidine kinase DpiB	ASAP:ABE-0002129,ECOCYC:G6345,EcoGene:EG13646,GeneID:945233	GO:0000155,GO:0004673,GO:0005524,GO:0005622,GO:0005886,GO:0005887,GO:0006355,GO:0009927,GO:0018106,GO:0023014,GO:0046777,GO:0071310	phosphorelay sensor kinase activity|protein histidine kinase activity|ATP binding|intracellular|plasma membrane|integral component of plasma membrane|regulation of transcription, DNA-templated|histidine phosphotransfer kinase activity|peptidyl-histidine phosphorylation|signal transduction by protein phosphorylation 10;|protein autophosphorylation 11;|cellular response to organic substance 12;	ko02020	Two-component system
b0620	62.336	53.3679	71.3041	1.33609	0.418013	0.82989	0.993231	38	4	6	14	6	20	dpiA	protein_coding	product=DNA-binding transcriptional dual regulator DpiA	ASAP:ABE-0002131,ECOCYC:G6346,EcoGene:EG13544,GeneID:947008	GO:0000160,GO:0003677,GO:0003700,GO:0005737	phosphorelay signal transduction system|DNA binding|DNA-binding transcription factor activity|cytoplasm	ko02020	Two-component system
b0621	94.3707	92.1693	96.572	1.04777	0.0673189	0.911427	0.997208	33	2	7	7	4	16	dcuC	protein_coding	product=anaerobic C4-dicarboxylate transporter DcuC	ASAP:ABE-0002133,ECOCYC:G6347,EcoGene:EG13545,GeneID:945000	GO:0005886,GO:0015556,GO:0016021	plasma membrane|C4-dicarboxylate transmembrane transporter activity|integral component of membrane
b0622	91.1047	89.7409	92.4685	1.03039	0.0431965	0.874472	0.99483	115	0	10	23	4	41	pagP	protein_coding	product=Lipid IVA palmitoyltransferase	ASAP:ABE-0002139,ECOCYC:EG12180,EcoGene:EG12180,GeneID:946360	GO:0009245,GO:0009279,GO:0016416	lipid A biosynthetic process|cell outer membrane|O-palmitoyltransferase activity
b0623	1458.8	398.374	2519.22	6.32377	2.66078	0.00141048	0.170172	92	248	330	1603	419	2957	cspE	protein_coding	product=transcription antiterminator and regulator of RNA stability	ASAP:ABE-0002142,ECOCYC:EG12179,EcoGene:EG12179,GeneID:947024	GO:0003677,GO:0005737,GO:0006355	DNA binding|cytoplasm|regulation of transcription, DNA-templated
b0624	112.047	76.5643	147.53	1.92688	0.946269	0.199921	0.993231	39	21	28	51	19	82	crcB	protein_coding	product=F(-) channel	ASAP:ABE-0002144,ECOCYC:EG12209,EcoGene:EG12209,GeneID:945798	GO:0005886,GO:0005887,GO:0015103,GO:0015698,GO:1903424,GO:1903425	plasma membrane|integral component of plasma membrane|inorganic anion transmembrane transporter activity|inorganic anion transport|fluoride transmembrane transport|fluoride transmembrane transporter activity
b0627	333.641	263.156	404.127	1.53569	0.618888	0.192977	0.993231	91	158	227	269	170	292	tatE	protein_coding	product=twin arginine protein translocation system - TatE protein	ASAP:ABE-0002153,ECOCYC:EG11305,EcoGene:EG11305,GeneID:945228	GO:0005887,GO:0008320,GO:0009306,GO:0033281,GO:0043953	integral component of plasma membrane|protein transmembrane transporter activity|protein secretion|TAT protein transport complex|protein transport by the Tat complex	ko03070,ko03060	Bacterial secretion system|Protein export
b0628	1240.27	1078.83	1401.72	1.2993	0.377729	0.481226	0.993231	193	131	153	166	165	177	lipA	protein_coding	product=lipoyl synthase	ASAP:ABE-0002155,ECOCYC:EG11306,EcoGene:EG11306,GeneID:945227	GO:0005737,GO:0009249,GO:0016992,GO:0046872,GO:0051539	cytoplasm|protein lipoylation|lipoate synthase activity|metal ion binding|4 iron, 4 sulfur cluster binding	ko00785	Lipoic acid metabolism
b0629	30.1518	31.903	28.4006	0.890218	-0.16777	0.813632	0.993231	18	1	2	4	1	6	ybeF	protein_coding	product=putative LysR-type DNA-binding transcriptional regulator YbeF	ASAP:ABE-0002158,ECOCYC:EG11594,EcoGene:EG11594,GeneID:945219	GO:0003677,GO:0003700,GO:0006351	DNA binding|DNA-binding transcription factor activity|transcription, DNA-templated
b0630	170.825	137.736	203.914	1.48047	0.566055	0.688299	0.993231	109	12	16	38	24	59	lipB	protein_coding	product=lipoyl(octanoyl) transferase	ASAP:ABE-0002160,ECOCYC:EG11591,EcoGene:EG11591,GeneID:945217	GO:0005737,GO:0009249,GO:0033819,GO:0102555	cytoplasm|protein lipoylation|lipoyl(octanoyl) transferase activity|octanoyl transferase activity (acting on glycine-cleavage complex H protein)	ko00785	Lipoic acid metabolism
b0631	501.887	270.626	733.148	2.70908	1.4378	0.021866	0.677007	95	133	159	318	326	320	ybeD	protein_coding	product=DUF493 domain-containing protein YbeD	ASAP:ABE-0002162,ECOCYC:EG11592,EcoGene:EG11592,GeneID:945220
b0632	253.485	171.818	335.152	1.95062	0.963932	0.163187	0.993231	29	16	18	37	23	40	dacA	protein_coding	product=D-alanyl-D-alanine carboxypeptidase DacA	ASAP:ABE-0002168,ECOCYC:EG10201,EcoGene:EG10201,GeneID:945222	GO:0005886,GO:0008360,GO:0009002,GO:0009252,GO:0071555	plasma membrane|regulation of cell shape|serine-type D-Ala-D-Ala carboxypeptidase activity|peptidoglycan biosynthetic process|cell wall organization	ko00550	Peptidoglycan biosynthesis
Predicted_antisense_transcript-28	133.481	121.652	145.31	1.19448	0.256377	0.493151	0.993231	159	297	292	297	229	383
b0633	690.951	363.624	1018.28	2.80036	1.48561	0.0373008	0.824133	78	37	38	119	106	99	rlpA	protein_coding	product=rare lipoprotein RlpA	ASAP:ABE-0002171,ECOCYC:EG10854,EcoGene:EG10854,GeneID:945241	GO:0000270,GO:0005886,GO:0008932,GO:0009279,GO:0016829,GO:0042834,GO:0071555	peptidoglycan metabolic process|plasma membrane|lytic endotransglycosylase activity|cell outer membrane|lyase activity|peptidoglycan binding|cell wall organization
b0634	342.361	166.334	518.387	3.11655	1.63995	0.0385943	0.834302	38	14	20	50	52	60	mrdB	protein_coding	product=SEDS family protein MrdB	ASAP:ABE-0002173,ECOCYC:EG10607,EcoGene:EG10607,GeneID:945238	GO:0005887,GO:0008360,GO:0008955,GO:0009252,GO:0051301,GO:0071555	integral component of plasma membrane|regulation of cell shape|peptidoglycan glycosyltransferase activity|peptidoglycan biosynthetic process|cell division|cell wall organization
b0635	340.542	223.408	457.676	2.04861	1.03464	0.181087	0.993231	33	11	13	29	23	34	mrdA	protein_coding	product=peptidoglycan DD-transpeptidase MrdA	ASAP:ABE-0002178,ECOCYC:EG10606,EcoGene:EG10606,GeneID:945240	GO:0005887,GO:0008360,GO:0008658,GO:0009002,GO:0009252,GO:0071555	integral component of plasma membrane|regulation of cell shape|penicillin binding|serine-type D-Ala-D-Ala carboxypeptidase activity|peptidoglycan biosynthetic process|cell wall organization	ko00550	Peptidoglycan biosynthesis
b0636	110.527	93.9743	127.081	1.35229	0.435407	0.900922	0.996708	117	7	15	29	22	52	rlmH	protein_coding	product=23S rRNA m(3)psi1915 methyltransferase	ASAP:ABE-0002180,ECOCYC:EG11254,EcoGene:EG11254,GeneID:945239	GO:0005737,GO:0070038	cytoplasm|rRNA (pseudouridine-N3-)-methyltransferase activity
b0637	89.3773	66.3061	112.448	1.6959	0.762051	0.447132	0.993231	67	20	21	46	26	62	rsfS	protein_coding	product=ribosomal silencing factor RsfS	ASAP:ABE-0002183,ECOCYC:EG11255,EcoGene:EG11255,GeneID:945237	GO:0005737,GO:0017148,GO:0042256,GO:0090071	cytoplasm|negative regulation of translation|mature ribosome assembly|negative regulation of ribosome biogenesis
b0638	88.0849	57.279	118.891	2.07565	1.05356	0.375092	0.993231	32	8	10	24	20	24	cobC	protein_coding	product=putative adenosylcobalamin phosphatase/alpha-ribazole phosphatase	ASAP:ABE-0002185,ECOCYC:G6349,EcoGene:EG13240,GeneID:945246	GO:0009236,GO:0043755	cobalamin biosynthetic process|alpha-ribazole phosphatase activity	ko00860	Porphyrin and chlorophyll metabolism
b0639	255.427	170.771	340.084	1.99146	0.993829	0.199381	0.993231	55	29	35	65	62	55	nadD	protein_coding	product=nicotinate-mononucleotide adenylyltransferase	ASAP:ABE-0002187,ECOCYC:G6350,EcoGene:EG13241,GeneID:945248	GO:0004515,GO:0005524,GO:0009435	nicotinate-nucleotide adenylyltransferase activity|ATP binding|NAD biosynthetic process	ko00760	Nicotinate and nicotinamide metabolism
b0640	213.854	106.988	320.72	2.99772	1.58386	0.0559231	0.971364	28	10	12	43	28	41	holA	protein_coding	product=DNA polymerase III subunit delta	ASAP:ABE-0002192,ECOCYC:EG11412,EcoGene:EG11412,GeneID:947573	GO:0003677,GO:0003887,GO:0006261,GO:0009360	DNA binding|DNA-directed DNA polymerase activity|DNA-dependent DNA replication|DNA polymerase III complex	ko00230,ko00240,ko03440,ko03030,ko03430	Purine metabolism|Pyrimidine metabolism|Homologous recombination|DNA replication|Mismatch repair
b0641	852.163	580.449	1123.88	1.93622	0.953244	0.0898676	0.993231	114	147	118	218	230	220	lptE	protein_coding	product=lipopolysaccharide assembly protein LptE	ASAP:ABE-0002194,ECOCYC:EG10855,EcoGene:EG10855,GeneID:946257	GO:0009279,GO:0043165	cell outer membrane|Gram-negative-bacterium-type cell outer membrane assembly
b0642	4527.81	3060.89	5994.74	1.9585	0.969747	0.0782357	0.993231	144	169	143	261	287	245	leuS	protein_coding	product=leucine--tRNA ligase	ASAP:ABE-0002196,ECOCYC:EG10532,EcoGene:EG10532,GeneID:947497	GO:0002161,GO:0004823,GO:0005524,GO:0005829,GO:0006429	aminoacyl-tRNA editing activity|leucine-tRNA ligase activity|ATP binding|cytosol|leucyl-tRNA aminoacylation	ko00970	Aminoacyl-tRNA biosynthesis
b0643	943.431	842.553	1044.31	1.23946	0.309708	0.537832	0.993231	267	217	237	241	260	245	ybeL	protein_coding	product=DUF1451 domain-containing protein YbeL	ASAP:ABE-0002199,ECOCYC:EG12851,EcoGene:EG12851,GeneID:945252
b0644	66.9485	74.727	59.1701	0.791818	-0.33676	0.663369	0.993231	50	1	6	7	2	15	ybeQ	protein_coding	product=Sel1 repeat-containing protein YbeQ	ASAP:ABE-0002201,ECOCYC:G6351,EcoGene:EG13647,GeneID:945251	GO:0006979,GO:0008047	response to oxidative stress|enzyme activator activity
b0645	46.8444	56.9907	36.6982	0.643934	-0.635016	0.621473	0.993231	59	0	5	7	0	14	ybeR	protein_coding	product=DUF1266 domain-containing protein YbeR	ASAP:ABE-0002208,ECOCYC:G6352,EcoGene:EG13648,GeneID:945249
b0646	78.1837	90.0047	66.3627	0.737325	-0.439628	0.63895	0.993231	39	0	6	8	0	10	djlB	protein_coding	product=putative chaperone	ASAP:ABE-0002210,ECOCYC:G6353,EcoGene:EG13649,GeneID:945245
b0647	11.2824	11.3401	11.2246	0.989819	-0.014764	0.936374	1	14	0	1	2	0	7	ybeT	protein_coding	product=Sel1 repeat-containing protein YbeT	ASAP:ABE-0002213,ECOCYC:G6354,EcoGene:EG13650,GeneID:945243
b0648	110.184	146.68	73.6886	0.502376	-0.993162	0.488409	0.993231	146	0	14	15	1	28	ybeU	protein_coding	product=DUF1266 domain-containing protein YbeU	ASAP:ABE-0002220,ECOCYC:G6355,EcoGene:EG13651,GeneID:945244
b0649	126.774	126.037	127.511	1.01169	0.0167674	0.87979	0.994892	49	1	9	11	3	21	djlC	protein_coding	product=co-chaperone DjlC	ASAP:ABE-0002222,ECOCYC:G6356,EcoGene:EG13652,GeneID:945253	GO:0001671	ATPase activator activity
b0650	92.2197	92.4754	91.9641	0.994471	-0.00799888	0.940926	1	26	3	5	6	2	13	hscC	protein_coding	product=chaperone protein HscC	ASAP:ABE-0002225,ECOCYC:G6357,EcoGene:EG13653,GeneID:945218	GO:0005524,GO:0005737,GO:0006986,GO:0016887,GO:0031072,GO:0034605,GO:0034620,GO:0042026,GO:0042623,GO:0044183,GO:0051082,GO:0051085,GO:0051787	ATP binding|cytoplasm|response to unfolded protein|ATPase activity|heat shock protein binding|cellular response to heat|cellular response to unfolded protein|protein refolding|ATPase activity, coupled|protein binding involved in protein folding 10;|unfolded protein binding 11;|chaperone cofactor-dependent protein refolding 12;|misfolded protein binding 13;
b0651	84.8556	58.6664	111.045	1.89282	0.920538	0.476371	0.993231	28	4	6	16	9	18	rihA	protein_coding	product=pyrimidine-specific ribonucleoside hydrolase RihA	ASAP:ABE-0002227,ECOCYC:G6358,EcoGene:EG12701,GeneID:945503	GO:0005509,GO:0005829,GO:0006152,GO:0006206,GO:0008477,GO:0015949,GO:0045437,GO:0046133,GO:0047405	calcium ion binding|cytosol|purine nucleoside catabolic process|pyrimidine nucleobase metabolic process|purine nucleosidase activity|nucleobase-containing small molecule interconversion|uridine nucleosidase activity|pyrimidine ribonucleoside catabolic process|pyrimidine-5'-nucleotide nucleosidase activity
b0652	377.293	204.308	550.278	2.69337	1.42941	0.0619289	0.993231	83	27	32	96	69	112	gltL	protein_coding	product=glutamate/aspartate ABC transporter ATP binding subunit	ASAP:ABE-0002232,ECOCYC:EG12663,EcoGene:EG12663,GeneID:945254	GO:0005524,GO:0005886,GO:0015426	ATP binding|plasma membrane|polar-amino acid-transporting ATPase activity	ko02020,ko02010	Two-component system|ABC transporters
b0653	189.382	102.366	276.397	2.70008	1.433	0.11399	0.993231	56	13	14	50	35	67	gltK	protein_coding	product=glutamate/aspartate ABC transporter membrane subunit GltK	ASAP:ABE-0002234,ECOCYC:EG12662,EcoGene:EG12662,GeneID:947354	GO:0006865,GO:0022857,GO:0043190	amino acid transport|transmembrane transporter activity|ATP-binding cassette (ABC) transporter complex	ko02020,ko02010	Two-component system|ABC transporters
b0654	144.396	78.1525	210.64	2.69524	1.43041	0.0981899	0.993231	25	9	15	34	25	45	gltJ	protein_coding	product=glutamate/aspartate ABC transporter membrane subunit GltJ	ASAP:ABE-0002239,ECOCYC:EG12661,EcoGene:EG12661,GeneID:945443	GO:0006865,GO:0022857,GO:0043190	amino acid transport|transmembrane transporter activity|ATP-binding cassette (ABC) transporter complex	ko02020,ko02010	Two-component system|ABC transporters
b0655	2103.46	1593.16	2613.75	1.64061	0.714232	0.248651	0.993231	370	220	189	350	326	325	gltI	protein_coding	product=glutamate/aspartate ABC transporter periplasmic binding protein	ASAP:ABE-0002241,ECOCYC:G6359,EcoGene:EG12700,GeneID:946938	GO:0015813,GO:0016595,GO:0030288,GO:0070335,GO:0070778	L-glutamate transmembrane transport|glutamate binding|outer membrane-bounded periplasmic space|aspartate binding|L-aspartate transmembrane transport	ko02020,ko02010	Two-component system|ABC transporters
b0656	5025.63	5040.7	5010.56	0.994022	-0.00865064	0.821941	0.993231	733	666	609	591	549	589	insH-3	protein_coding	product=IS5 transposase and trans-activator	ASAP:ABE-0002246,ECOCYC:G6360,EcoGene:EG60020,GeneID:944917	GO:0003677,GO:0004803,GO:0006313	DNA binding|transposase activity|transposition, DNA-mediated
b0657	605.032	323.406	886.658	2.74163	1.45503	0.0267673	0.73426	32	25	29	68	64	68	lnt	protein_coding	product=apolipoprotein N-acyltransferase	ASAP:ABE-0002250,ECOCYC:EG10168,EcoGene:EG10168,GeneID:946201	GO:0005886,GO:0005887,GO:0016410,GO:0042158	plasma membrane|integral component of plasma membrane|N-acyltransferase activity|lipoprotein biosynthetic process
b0658	3304.98	2035.62	4574.33	2.24714	1.16809	0.0373686	0.824133	275	321	299	614	603	593	ybeX	protein_coding	product=CorC-HlyC family protein YbeX	ASAP:ABE-0002252,ECOCYC:G6361,EcoGene:EG13654,GeneID:946417	GO:0050660	flavin adenine dinucleotide binding
Predicted_non_antisense_transcript-16	307.307	238.62	375.993	1.5757	0.65599	0.249238	0.993231	408	509	446	685	642	628
Predicted_antisense_transcript-29	89.8721	103.978	75.7661	0.728673	-0.456656	0.515798	0.993231	396	60	103	84	63	106
b0659	2163.33	1869.33	2457.34	1.31456	0.394575	0.389224	0.993231	414	601	473	597	647	553	ybeY	protein_coding	product=endoribonuclease YbeY	ASAP:ABE-0002255,ECOCYC:G6362,EcoGene:EG13655,GeneID:946430	GO:0004222,GO:0004521,GO:0005737,GO:0006364,GO:0008270	metalloendopeptidase activity|endoribonuclease activity|cytoplasm|rRNA processing|zinc ion binding
b0660	3697.44	2839.91	4554.98	1.60392	0.681601	0.176998	0.993231	320	397	325	510	529	464	ybeZ	protein_coding	product=PhoH-like protein	ASAP:ABE-0002257,ECOCYC:G6363,EcoGene:EG13656,GeneID:948044	GO:0005524,GO:0005737	ATP binding|cytoplasm
b0661	620.358	318.036	922.679	2.90118	1.53664	0.022686	0.684257	37	28	28	71	77	74	miaB	protein_coding	product=isopentenyl-adenosine A37 tRNA methylthiolase	ASAP:ABE-0002260,ECOCYC:G6364,EcoGene:EG13657,GeneID:945260	GO:0005737,GO:0006400,GO:0016740,GO:0046872,GO:0051539	cytoplasm|tRNA modification|transferase activity|metal ion binding|4 iron, 4 sulfur cluster binding
b0662	1522.29	1270.45	1774.14	1.39647	0.48178	0.324018	0.993231	131	138	155	176	177	168	ubiF	protein_coding	product=2-octaprenyl-3-methyl-6-methoxy-1%2C4-benzoquinol hydroxylase	ASAP:ABE-0002265,ECOCYC:G6365,EcoGene:EG13658,GeneID:945261	GO:0006744,GO:0008682,GO:0016705,GO:0016709,GO:0071949	ubiquinone biosynthetic process|2-octoprenyl-3-methyl-6-methoxy-1,4-benzoquinone hydroxylase activity|oxidoreductase activity, acting on paired donors, with incorporation or reduction of molecular oxygen|oxidoreductase activity, acting on paired donors, with incorporation or reduction of molecular oxygen, NAD(P)H as one donor, and incorporation of one atom of oxygen|FAD binding	ko00130	Ubiquinone and other terpenoid-quinone biosynthesis
b0664	10.961	12.599	9.32305	0.739983	-0.434437	0.899604	0.996494	22	18	31	17	12	16	glnX	tRNA		ASAP:ABE-0002272,ECOCYC:EG30031,EcoGene:EG30031,GeneID:945257
b0665	16.5421	17.7311	15.353	0.865882	-0.207757	1	1	32	25	41	25	22	27	glnV	tRNA		ASAP:ABE-0002274,ECOCYC:EG30029,EcoGene:EG30029,GeneID:945255
b0666	26.6593	19.3587	33.9599	1.75425	0.81085	0.558596	0.993231	34	31	39	46	50	61	metU	tRNA		ASAP:ABE-0002276,ECOCYC:EG30059,EcoGene:EG30059,GeneID:945262
Predicted_antisense_transcript-30	1672.6	1347.88	1997.31	1.48182	0.567368	0.197607	0.993231	166	554	533	673	630	590
b0668	57.1896	51.6608	62.7185	1.21405	0.279823	0.655447	0.993231	58	96	101	91	99	103	glnW	tRNA		ASAP:ABE-0002280,ECOCYC:EG30030,EcoGene:EG30030,GeneID:945750
b0670	71.5225	60.556	82.4891	1.3622	0.445934	0.505518	0.993231	72	110	118	136	118	136	glnU	tRNA		ASAP:ABE-0002284,ECOCYC:EG30028,EcoGene:EG30028,GeneID:945269
b0672	67.0565	56.7335	77.3794	1.36391	0.447749	0.528524	0.993231	67	87	101	124	94	105	leuW	tRNA		ASAP:ABE-0002288,ECOCYC:EG30052,EcoGene:EG30052,GeneID:945264
b0673	31.2175	22.3685	40.0665	1.7912	0.840928	0.548858	0.993231	59	31	41	80	51	55	metT	tRNA		ASAP:ABE-0002290,ECOCYC:EG30058,EcoGene:EG30058,GeneID:945280
b0674	796.11	438.2	1154.02	2.63355	1.39701	0.0303153	0.745542	47	31	33	82	72	93	asnB	protein_coding	product=asparagine synthetase B	ASAP:ABE-0002292,ECOCYC:EG10092,EcoGene:EG10092,GeneID:945281	GO:0004066,GO:0004071,GO:0005524,GO:0005737,GO:0005829,GO:0006529,GO:0006541,GO:0008652,GO:0009063,GO:0016597,GO:0042802,GO:0070981	asparagine synthase (glutamine-hydrolyzing) activity|aspartate-ammonia ligase activity|ATP binding|cytoplasm|cytosol|asparagine biosynthetic process|glutamine metabolic process|cellular amino acid biosynthetic process|cellular amino acid catabolic process|amino acid binding 10;|identical protein binding 11;|L-asparagine biosynthetic process 12;	ko00250	Alanine, aspartate and glutamate metabolism
b0675	308.715	269.225	348.205	1.29336	0.371124	0.420246	0.993231	52	48	44	61	40	68	umpH	protein_coding	product=UMP phosphatase	ASAP:ABE-0002296,ECOCYC:EG10634,EcoGene:EG10634,GeneID:945283	GO:0000287,GO:0005975,GO:0008253	magnesium ion binding|carbohydrate metabolic process|5'-nucleotidase activity
b0676	608.557	517.559	699.556	1.35165	0.434718	0.368236	0.993231	65	53	56	75	54	78	nagC	protein_coding	product=DNA-binding transcriptional dual regulator NagC	ASAP:ABE-0002299,ECOCYC:EG10636,EcoGene:EG10636,GeneID:945285	GO:0003677,GO:0003700,GO:0005975	DNA binding|DNA-binding transcription factor activity|carbohydrate metabolic process
b0677	355.605	309.663	401.548	1.29673	0.374876	0.477257	0.993231	43	36	31	44	37	42	nagA	protein_coding	product=N-acetylglucosamine-6-phosphate deacetylase	ASAP:ABE-0002301,ECOCYC:EG10632,EcoGene:EG10632,GeneID:945289	GO:0005975,GO:0006046,GO:0008270,GO:0008448,GO:0019262,GO:0047419,GO:0051289	carbohydrate metabolic process|N-acetylglucosamine catabolic process|zinc ion binding|N-acetylglucosamine-6-phosphate deacetylase activity|N-acetylneuraminate catabolic process|N-acetylgalactosamine-6-phosphate deacetylase activity|protein homotetramerization	ko00520	Amino sugar and nucleotide sugar metabolism
b0678	120.873	111.171	130.576	1.17454	0.2321	0.825268	0.993231	33	13	18	18	18	20	nagB	protein_coding	product=glucosamine-6-phosphate deaminase	ASAP:ABE-0002304,ECOCYC:EG10633,EcoGene:EG10633,GeneID:945290	GO:0004342,GO:0005975,GO:0006044,GO:0019262	glucosamine-6-phosphate deaminase activity|carbohydrate metabolic process|N-acetylglucosamine metabolic process|N-acetylneuraminate catabolic process	ko00520	Amino sugar and nucleotide sugar metabolism
b0679	570.016	487.618	652.413	1.33796	0.420035	0.596824	0.993231	82	21	28	42	28	54	nagE	protein_coding	product=N-acetylglucosamine specific PTS enzyme IIABC component	ASAP:ABE-0002312,ECOCYC:EG10635,EcoGene:EG10635,GeneID:945292	GO:0005886,GO:0006974,GO:0008982,GO:0009401,GO:0015572,GO:0015764,GO:0016021,GO:0016301,GO:0019866,GO:0046872,GO:0090586	plasma membrane|cellular response to DNA damage stimulus|protein-N(PI)-phosphohistidine-sugar phosphotransferase activity|phosphoenolpyruvate-dependent sugar phosphotransferase system|N-acetylglucosamine transmembrane transporter activity|N-acetylglucosamine transport|integral component of membrane|kinase activity|organelle inner membrane|metal ion binding 10;|protein-phosphocysteine-N-acetylgluc…	ko02060,ko00520	Phosphotransferase system (PTS)|Amino sugar and nucleotide sugar metabolism
b0680	1235.78	889.903	1581.65	1.77733	0.829712	0.17795	0.993231	99	68	62	108	111	110	glnS	protein_coding	product=glutamine--tRNA ligase	ASAP:ABE-0002317,ECOCYC:EG10390,EcoGene:EG10390,GeneID:945310	GO:0004819,GO:0005524,GO:0005737,GO:0006424,GO:0006425	glutamine-tRNA ligase activity|ATP binding|cytoplasm|glutamyl-tRNA aminoacylation|glutaminyl-tRNA aminoacylation	ko00970	Aminoacyl-tRNA biosynthesis
b0681	60.5637	65.2197	55.9078	0.857222	-0.222259	0.786642	0.993231	25	1	5	5	0	10	chiP	protein_coding	product=chitobiose outer membrane channel	ASAP:ABE-0002323,ECOCYC:G6370,EcoGene:EG13659,GeneID:945296	GO:0006811,GO:0015288,GO:0015772,GO:0015774,GO:0022838,GO:0045203,GO:0046930,GO:0052778	ion transport|porin activity|oligosaccharide transport|polysaccharide transport|substrate-specific channel activity|integral component of cell outer membrane|pore complex|diacetylchitobiose metabolic process
b0682	18.162	15.1274	21.1966	1.40121	0.486672	0.830183	0.993231	17	2	6	6	3	16	chiQ	protein_coding	product=lipoprotein ChiQ	ASAP:ABE-0002325,ECOCYC:G6371,EcoGene:EG13660,GeneID:945713	GO:0005886	plasma membrane
b0683	2025.82	1298.84	2752.8	2.11942	1.08367	0.0497046	0.910618	317	419	364	707	729	697	fur	protein_coding	product=DNA-binding transcriptional dual regulator Fur	ASAP:ABE-0002327,ECOCYC:EG10359,EcoGene:EG10359,GeneID:945295	GO:0003677,GO:0003700,GO:0005737,GO:0046872	DNA binding|DNA-binding transcription factor activity|cytoplasm|metal ion binding
b4637	175.311	112.795	237.827	2.10849	1.07621	0.123161	0.993231	157	174	176	319	291	365	uof	protein_coding	product=RyhB-regulated fur leader peptide	ECOCYC:G0-10580,EcoGene:EG14465,GeneID:5625562	GO:0006417	regulation of translation
b0684	302.353	158.808	445.897	2.80776	1.48942	0.0265794	0.73426	45	40	35	111	75	120	fldA	protein_coding	product=flavodoxin 1	ASAP:ABE-0002332,ECOCYC:EG10318,EcoGene:EG10318,GeneID:945293	GO:0009055,GO:0010181	electron transfer activity|FMN binding
b0685	17.2245	17.1588	17.2902	1.00766	0.011007	0.992177	1	21	5	5	9	3	10	ybfE	protein_coding	product=LexA-regulated protein	ASAP:ABE-0002335,ECOCYC:EG11775,EcoGene:EG11775,GeneID:945291	GO:0006355	regulation of transcription, DNA-templated
b0686	165.813	123.264	208.362	1.69037	0.757341	0.387281	0.993231	44	15	20	29	27	43	ybfF	protein_coding	product=esterase	ASAP:ABE-0002337,ECOCYC:EG11776,EcoGene:EG11776,GeneID:945288	GO:0005829,GO:0016790,GO:0052689	cytosol|thiolester hydrolase activity|carboxylic ester hydrolase activity
b0687	442.112	292.288	591.937	2.02518	1.01805	0.134401	0.993231	107	66	61	134	119	127	seqA	protein_coding	product=SeqA%2C negative modulator of initiation of replication	ASAP:ABE-0002343,ECOCYC:EG12197,EcoGene:EG12197,GeneID:945272	GO:0003677,GO:0005737,GO:0006355,GO:0032297	DNA binding|cytoplasm|regulation of transcription, DNA-templated|negative regulation of DNA-dependent DNA replication initiation
b0688	1977.46	1089.54	2865.39	2.6299	1.39501	0.0209016	0.671256	91	91	82	204	210	187	pgm	protein_coding	product=phosphoglucomutase	ASAP:ABE-0002345,ECOCYC:EG12144,EcoGene:EG12144,GeneID:945271	GO:0000287,GO:0004614,GO:0005829,GO:0006006	magnesium ion binding|phosphoglucomutase activity|cytosol|glucose metabolic process	ko00052,ko00521,ko00230,ko00520,ko00030,ko00500,ko00010	Galactose metabolism|Streptomycin biosynthesis|Purine metabolism|Amino sugar and nucleotide sugar metabolism|Pentose phosphate pathway|Starch and sucrose metabolism|Glycolysis / Gluconeogenesis
b0689	28.4618	35.3695	21.5541	0.6094	-0.71454	0.597279	0.993231	50	0	5	5	0	13	ybfP	protein_coding	product=lipoprotein YbfP	ASAP:ABE-0002350,ECOCYC:G6374,EcoGene:EG14158,GeneID:945274	GO:0005886	plasma membrane
b0692	170.337	170.438	170.236	0.998815	-0.00171125	0.918569	1	55	7	15	16	7	27	potE	protein_coding	product=putrescine:H(+) symporter/putrescine:ornithine antiporter PotE	ASAP:ABE-0002360,ECOCYC:EG10753,EcoGene:EG10753,GeneID:945422	GO:0005887,GO:0015293,GO:0015496	integral component of plasma membrane|symporter activity|putrescine:ornithine antiporter activity
b0693	84.3934	95.2628	73.524	0.771802	-0.373697	0.619231	0.993231	25	0	4	4	1	8	speF	protein_coding	product=ornithine decarboxylase%2C degradative	ASAP:ABE-0002362,ECOCYC:EG10964,EcoGene:EG10964,GeneID:945297	GO:0004586,GO:0005829,GO:0008295,GO:0030170,GO:0033387	ornithine decarboxylase activity|cytosol|spermidine biosynthetic process|pyridoxal phosphate binding|putrescine biosynthetic process from ornithine	ko00330,ko00480	Arginine and proline metabolism|Glutathione metabolism
b4590	7.40553	8.6051	6.20595	0.721194	-0.47154	0.826159	0.993231	24	0	2	2	0	9	ybfK	protein_coding	product=uncharacterized protein YbfK	ECOCYC:G0-10586,EcoGene:EG12869,GeneID:948953
b0694	136.623	128.926	144.321	1.11941	0.162741	1	1	83	12	18	32	13	36	kdpE	protein_coding	product=DNA-binding transcriptional activator KdpE	ASAP:ABE-0002366,ECOCYC:EG10517,EcoGene:EG10517,GeneID:945302	GO:0000156,GO:0000986,GO:0001131,GO:0001140,GO:0003700,GO:0005829,GO:0006355	phosphorelay response regulator activity|bacterial-type proximal promoter sequence-specific DNA binding|transcription factor activity, bacterial-type RNA polymerase proximal promoter sequence-specific DNA binding|transcriptional activator activity, bacterial-type RNA polymerase proximal promoter sequence-specific DNA binding|DNA-binding transcription factor activity|cytosol|regulation of transcri…	ko02020,ko02024	Two-component system|Quorum sensing
b0695	772.51	681.304	863.717	1.26774	0.342259	0.729006	0.993231	84	22	27	41	32	42	kdpD	protein_coding	product=sensory histidine kinase KdpD	ASAP:ABE-0002368,ECOCYC:EG10516,EcoGene:EG10516,GeneID:946744	GO:0000155,GO:0005524,GO:0005622,GO:0005886,GO:0005887,GO:0008134,GO:0009593,GO:0016791,GO:0023014,GO:0031668,GO:0046777,GO:0071472	phosphorelay sensor kinase activity|ATP binding|intracellular|plasma membrane|integral component of plasma membrane|transcription factor binding|detection of chemical stimulus|phosphatase activity|signal transduction by protein phosphorylation|cellular response to extracellular stimulus 10;|protein autophosphorylation 11;|cellular response to salt stress 12;	ko02020	Two-component system
b0696	71.3859	43.8042	98.9676	2.25932	1.17589	0.344409	0.993231	24	5	10	20	18	21	kdpC	protein_coding	product=K(+) transporting P-type ATPase subunit KdpC	ASAP:ABE-0002374,ECOCYC:EG10515,EcoGene:EG10515,GeneID:947508	GO:0005524,GO:0005886,GO:0005887,GO:0008556,GO:0031004,GO:0071805,GO:0099132	ATP binding|plasma membrane|integral component of plasma membrane|potassium-transporting ATPase activity|potassium ion-transporting ATPase complex|potassium ion transmembrane transport|ATP hydrolysis coupled cation transmembrane transport	ko02020	Two-component system
b0697	241.542	243.327	239.757	0.985327	-0.0213251	0.769242	0.993231	65	4	10	14	7	24	kdpB	protein_coding	product=K(+) transporting P-type ATPase subunit KdpB	ASAP:ABE-0002376,ECOCYC:EG10514,EcoGene:EG10514,GeneID:947450	GO:0000287,GO:0005524,GO:0005887,GO:0008556	magnesium ion binding|ATP binding|integral component of plasma membrane|potassium-transporting ATPase activity	ko02020	Two-component system
b0698	130.25	124.342	136.159	1.09503	0.130971	0.940674	1	42	0	9	11	3	17	kdpA	protein_coding	product=K(+) transporting P-type ATPase subunit KdpA	ASAP:ABE-0002381,ECOCYC:EG10513,EcoGene:EG10513,GeneID:946045	GO:0005886,GO:0005887,GO:0008556,GO:0030955,GO:0031004,GO:0071805,GO:0099132	plasma membrane|integral component of plasma membrane|potassium-transporting ATPase activity|potassium ion binding|potassium ion-transporting ATPase complex|potassium ion transmembrane transport|ATP hydrolysis coupled cation transmembrane transport	ko02020	Two-component system
b4513	1.50764	2.40667	0.608613	0.252886	-1.98344	0.805326	0.993231	18	0	3	0	0	4	kdpF	protein_coding	product=K(+) transporting P-type ATPase subunit KdpF	ASAP:ABE-0285034,ECOCYC:G0-10439,EcoGene:EG12126,GeneID:948946	GO:0005887,GO:0008556,GO:0031004,GO:0043462,GO:0071805,GO:0099132	integral component of plasma membrane|potassium-transporting ATPase activity|potassium ion-transporting ATPase complex|regulation of ATPase activity|potassium ion transmembrane transport|ATP hydrolysis coupled cation transmembrane transport	ko02020	Two-component system
b0699	511.479	590.039	432.919	0.733712	-0.446714	1	1	186	350	508	331	112	378	ybfA	protein_coding	product=DUF2517 domain-containing protein YbfA	ASAP:ABE-0002386,ECOCYC:EG11521,EcoGene:EG11521,GeneID:947452
b0700	1260.55	1923.37	597.735	0.310774	-1.68606	0.238334	0.993231	303	12	25	21	8	25	rhsC	protein_coding	product=rhs element protein RhsC	ASAP:ABE-0002392,ECOCYC:EG10848,EcoGene:EG10848,GeneID:945306	GO:0097264	self proteolysis
b0702	45.4525	57.5241	33.3808	0.580292	-0.785149	0.558604	0.993231	128	1	10	16	1	26	ybfB	protein_coding	product=uncharacterized protein YbfB	ASAP:ABE-0002398,ECOCYC:EG11522,EcoGene:EG11522,GeneID:947566	GO:0005886,GO:0016021	plasma membrane|integral component of membrane
Predicted_non_antisense_transcript-17	85.7455	152.285	19.2059	0.126118	-2.98715	0.252579	0.993231	484	2	23	13	3	14
Predicted_antisense_transcript-31	453.426	806.544	100.307	0.124367	-3.00733	0.229023	0.993231	642	7	34	28	0	13
Predicted_antisense_transcript-32	68.4674	127.054	9.88101	0.0777702	-3.68464	0.200707	0.993231	458	2	21	9	1	7
Predicted_non_antisense_transcript-18	92.8454	180.158	5.53268	0.0307101	-5.02514	0.149902	0.993231	528	2	16	5	0	3
b0704	82.0726	108.83	55.3151	0.50827	-0.976332	0.494403	0.993231	139	1	11	15	2	23	ybfC	protein_coding	product=uncharacterized protein YbfC	ASAP:ABE-0002404,ECOCYC:EG11523,EcoGene:EG11523,GeneID:947288
b4514	20.7457	28.5129	12.9784	0.455176	-1.13551	0.529301	0.993231	87	0	5	5	0	17	ybfQ	protein_coding	product=inactive transposase YbfQ	ASAP:ABE-0285035,ECOCYC:G0-10440,GeneID:1450245
b0706	68.9814	76.483	61.4799	0.803838	-0.315024	0.749639	0.993231	70	0	7	9	0	24	ybfD	protein_coding	product=H repeat-associated putative transposase YbfD	ASAP:ABE-0002411,ECOCYC:EG11524,EcoGene:EG11524,GeneID:945176	GO:0003677,GO:0004803,GO:0006313	DNA binding|transposase activity|transposition, DNA-mediated
b0707	516.259	395.277	637.241	1.61214	0.688976	0.210539	0.993231	94	115	87	142	148	142	ybgA	protein_coding	product=DUF1722 domain-containing protein YbgA	ASAP:ABE-0002414,ECOCYC:EG11108,EcoGene:EG11108,GeneID:944853
b0708	680.349	472.045	888.653	1.88256	0.912697	0.174372	0.993231	80	37	38	77	62	86	phr	protein_coding	product=deoxyribodipyrimidine photolyase (photoreactivation)	ASAP:ABE-0002417,ECOCYC:EG10736,EcoGene:EG10736,GeneID:947005	GO:0000166,GO:0003677,GO:0003904,GO:0006281,GO:0018298	nucleotide binding|DNA binding|deoxyribodipyrimidine photo-lyase activity|DNA repair|protein-chromophore linkage
b0709	606.523	135.188	1077.86	7.97302	2.99513	0.000382338	0.0742068	40	3	13	85	71	107	dtpD	protein_coding	product=dipeptide:H(+) symporter DtpD	ASAP:ABE-0002420,ECOCYC:G6378,EcoGene:EG13304,GeneID:947368	GO:0005886,GO:0005887,GO:0015031,GO:0015333,GO:0016021,GO:0035673,GO:0042937,GO:0042938,GO:0071916,GO:1904680	plasma membrane|integral component of plasma membrane|protein transport|peptide:proton symporter activity|integral component of membrane|oligopeptide transmembrane transporter activity|tripeptide transmembrane transporter activity|dipeptide transport|dipeptide transmembrane transporter activity|peptide transmembrane transporter activity 10;
b0710	967.17	793.978	1140.36	1.43626	0.52232	0.280253	0.993231	147	141	139	187	155	208	ybgI	protein_coding	product=radiation resistance protein YbgI	ASAP:ABE-0002424,ECOCYC:G6379,EcoGene:EG13305,GeneID:945824	GO:0006281,GO:0046872	DNA repair|metal ion binding
b0711	1101.98	895.841	1308.12	1.46021	0.546179	0.225267	0.993231	154	187	182	239	196	287	pxpB	protein_coding	product=5-oxoprolinase component B	ASAP:ABE-0002426,ECOCYC:G6380,EcoGene:EG13306,GeneID:945311	GO:0005524,GO:0017168	ATP binding|5-oxoprolinase (ATP-hydrolyzing) activity
b0712	1472.58	1268.25	1676.92	1.32223	0.402969	0.327101	0.993231	158	176	195	224	177	246	pxpC	protein_coding	product=5-oxoprolinase component C	ASAP:ABE-0002428,ECOCYC:G6381,EcoGene:EG13307,GeneID:945317	GO:0005524,GO:0005829,GO:0017168	ATP binding|cytosol|5-oxoprolinase (ATP-hydrolyzing) activity
b0713	692.224	645.146	739.302	1.14595	0.196539	0.654634	0.993231	157	113	102	126	108	120	pxpA	protein_coding	product=5-oxoprolinase component A	ASAP:ABE-0002431,ECOCYC:G6382,EcoGene:EG13308,GeneID:945318	GO:0005524,GO:0005975,GO:0017168	ATP binding|carbohydrate metabolic process|5-oxoprolinase (ATP-hydrolyzing) activity
b0714	214.037	187.337	240.738	1.28505	0.361828	0.810411	0.993231	103	15	23	41	24	48	nei	protein_coding	product=endonuclease VIII	ASAP:ABE-0002433,ECOCYC:G6383,EcoGene:EG13237,GeneID:945320	GO:0000703,GO:0003684,GO:0003906,GO:0004519,GO:0006284,GO:0006289,GO:0008270,GO:0019104,GO:0140078	oxidized pyrimidine nucleobase lesion DNA N-glycosylase activity|damaged DNA binding|DNA-(apurinic or apyrimidinic site) endonuclease activity|endonuclease activity|base-excision repair|nucleotide-excision repair|zinc ion binding|DNA N-glycosylase activity|class I DNA-(apurinic or apyrimidinic site) endonuclease activity	ko03410	Base excision repair
b0715	96.8662	110.879	82.8534	0.747242	-0.420353	0.585824	0.993231	63	1	10	12	2	17	abrB	protein_coding	product=putative regulator	ASAP:ABE-0002435,ECOCYC:G6384,EcoGene:EG13310,GeneID:945321	GO:0005886,GO:0010468,GO:0016021	plasma membrane|regulation of gene expression|integral component of membrane
b0716	50.6361	59.62	41.6522	0.698629	-0.517403	0.605295	0.993231	32	1	5	6	0	9	ybgO	protein_coding	product=putative fimbrial protein YbgO	ASAP:ABE-0002441,ECOCYC:G6385,EcoGene:EG13311,GeneID:947550	GO:0007155,GO:0009289	cell adhesion|pilus
b0717	39.9906	37.5958	42.3854	1.1274	0.172996	0.972343	1	37	0	2	8	0	16	ybgP	protein_coding	product=putative fimbrial chaperone YbgP	ASAP:ABE-0002443,ECOCYC:G6386,EcoGene:EG13312,GeneID:945110	GO:0006457,GO:0030288,GO:0043711,GO:0061077,GO:0071555	protein folding|outer membrane-bounded periplasmic space|pilus organization|chaperone-mediated protein folding|cell wall organization
b0718	109.759	115.638	103.879	0.898315	-0.154707	0.80057	0.993231	28	0	4	5	0	11	ybgQ	protein_coding	product=putative fimbrial usher protein YbgQ	ASAP:ABE-0002446,ECOCYC:G6387,EcoGene:EG13313,GeneID:946537	GO:0009279,GO:0009297,GO:0015473,GO:0016021	cell outer membrane|pilus assembly|fimbrial usher porin activity|integral component of membrane
b0719	45.1146	50.8838	39.3453	0.773237	-0.371017	0.711075	0.993231	69	0	4	8	1	19	ybgD	protein_coding	product=putative fimbrial protein YbgD	ASAP:ABE-0002448,ECOCYC:EG12359,EcoGene:EG12359,GeneID:945325	GO:0007155,GO:0009289,GO:0043709,GO:0043711	cell adhesion|pilus|cell adhesion involved in single-species biofilm formation|pilus organization
b0720	9501.8	5413.77	13589.8	2.51023	1.32782	0.0344731	0.778235	712	567	478	1131	1356	1110	gltA	protein_coding	product=citrate synthase	ASAP:ABE-0002451,ECOCYC:EG10402,EcoGene:EG10402,GeneID:945323	GO:0004108,GO:0005829,GO:0006099,GO:0042802	citrate (Si)-synthase activity|cytosol|tricarboxylic acid cycle|identical protein binding	ko01230,ko00020,ko00630,ko01210,ko01200	Biosynthesis of amino acids|Citrate cycle (TCA cycle)|Glyoxylate and dicarboxylate metabolism|2-Oxocarboxylic acid metabolism|Carbon metabolism
b4735	22.7585	13.7343	31.7828	2.31412	1.21046	0.622644	0.993231	68	4	15	38	24	48	ybgU	protein_coding	product=protein YbgU	ECOCYC:G0-16730,GeneID:38094945
b0721	649.845	72.731	1226.96	16.8698	4.07637	5.13e-05	0.0229143	68	14	21	369	401	292	sdhC	protein_coding	product=succinate:quinone oxidoreductase%2C membrane protein SdhC	ASAP:ABE-0002460,ECOCYC:EG10933,EcoGene:EG10933,GeneID:945316	GO:0000104,GO:0005886,GO:0006099,GO:0009055,GO:0016021,GO:0045281,GO:0046872	succinate dehydrogenase activity|plasma membrane|tricarboxylic acid cycle|electron transfer activity|integral component of membrane|succinate dehydrogenase complex|metal ion binding	ko00190,ko00020,ko01200,ko00650,ko00720	Oxidative phosphorylation|Citrate cycle (TCA cycle)|Carbon metabolism|Butanoate metabolism|Carbon fixation pathways in prokaryotes
b0722	549.324	39.8665	1058.78	26.5582	4.73108	7.52e-06	0.0100236	21	13	15	354	396	271	sdhD	protein_coding	product=succinate:quinone oxidoreductase%2C membrane protein SdhD	ASAP:ABE-0002464,ECOCYC:EG10934,EcoGene:EG10934,GeneID:945322	GO:0000104,GO:0005886,GO:0006099,GO:0016021,GO:0020037,GO:0046872	succinate dehydrogenase activity|plasma membrane|tricarboxylic acid cycle|integral component of membrane|heme binding|metal ion binding	ko00190,ko00020,ko01200,ko00650,ko00720	Oxidative phosphorylation|Citrate cycle (TCA cycle)|Carbon metabolism|Butanoate metabolism|Carbon fixation pathways in prokaryotes
b0723	4637.2	746.848	8527.54	11.4181	3.51324	0.000373554	0.0742068	61	55	54	543	644	421	sdhA	protein_coding	product=succinate:quinone oxidoreductase%2C FAD binding protein	ASAP:ABE-0002466,ECOCYC:EG10931,EcoGene:EG10931,GeneID:945402	GO:0005886,GO:0006099,GO:0008177,GO:0022900,GO:0050660	plasma membrane|tricarboxylic acid cycle|succinate dehydrogenase (ubiquinone) activity|electron transport chain|flavin adenine dinucleotide binding	ko01200,ko00190,ko00020,ko00650,ko00720	Carbon metabolism|Oxidative phosphorylation|Citrate cycle (TCA cycle)|Butanoate metabolism|Carbon fixation pathways in prokaryotes
b0724	2608.14	847.46	4368.82	5.15519	2.36603	0.00811145	0.397907	122	176	142	688	833	495	sdhB	protein_coding	product=succinate:quinone oxidoreductase%2C iron-sulfur cluster binding protein	ASAP:ABE-0002468,ECOCYC:EG10932,EcoGene:EG10932,GeneID:945300	GO:0005886,GO:0006099,GO:0008177,GO:0009055,GO:0009060,GO:0022904,GO:0046872,GO:0051536,GO:0051537,GO:0051538,GO:0051539	plasma membrane|tricarboxylic acid cycle|succinate dehydrogenase (ubiquinone) activity|electron transfer activity|aerobic respiration|respiratory electron transport chain|metal ion binding|iron-sulfur cluster binding|2 iron, 2 sulfur cluster binding|3 iron, 4 sulfur cluster binding 10;|4 iron, 4 sulfur cluster binding 11;	ko00190,ko00020,ko01200,ko00650,ko00720	Oxidative phosphorylation|Citrate cycle (TCA cycle)|Carbon metabolism|Butanoate metabolism|Carbon fixation pathways in prokaryotes
b0726	26433.7	7904.63	44962.7	5.68814	2.50796	0.0159046	0.609704	417	403	309	1519	2321	1431	sucA	protein_coding	product=subunit of E1(0) component of 2-oxoglutarate dehydrogenase	ASAP:ABE-0002478,ECOCYC:EG10979,EcoGene:EG10979,GeneID:945303	GO:0004591,GO:0006096,GO:0006099,GO:0030976	oxoglutarate dehydrogenase (succinyl-transferring) activity|glycolytic process|tricarboxylic acid cycle|thiamine pyrophosphate binding	ko00020,ko01200,ko00380,ko00310	Citrate cycle (TCA cycle)|Carbon metabolism|Tryptophan metabolism|Lysine degradation
b0727	28154.4	14780	41528.9	2.8098	1.49047	0.0974973	0.993231	1935	1639	1417	3102	4962	3142	sucB	protein_coding	product=dihydrolipoyltranssuccinylase	ASAP:ABE-0002480,ECOCYC:EG10980,EcoGene:EG10980,GeneID:945307	GO:0004149,GO:0005829,GO:0006099,GO:0031405,GO:0033512,GO:0045252	dihydrolipoyllysine-residue succinyltransferase activity|cytosol|tricarboxylic acid cycle|lipoic acid binding|L-lysine catabolic process to acetyl-CoA via saccharopine|oxoglutarate dehydrogenase complex	ko00020,ko01200,ko00310	Citrate cycle (TCA cycle)|Carbon metabolism|Lysine degradation
Predicted_antisense_transcript-33	622.448	404.92	839.975	2.07442	1.05271	0.125303	0.993231	158	224	156	295	408	303
b0728	20991.5	14186	27797	1.95946	0.97046	0.210599	0.993231	2373	1549	1366	2165	3360	2396	sucC	protein_coding	product=succinyl-CoA synthetase subunit beta	ASAP:ABE-0002483,ECOCYC:EG10981,EcoGene:EG10981,GeneID:945312	GO:0000287,GO:0004775,GO:0005524,GO:0006099	magnesium ion binding|succinate-CoA ligase (ADP-forming) activity|ATP binding|tricarboxylic acid cycle	ko00020,ko00640,ko00660,ko01200,ko00720	Citrate cycle (TCA cycle)|Propanoate metabolism|C5-Branched dibasic acid metabolism|Carbon metabolism|Carbon fixation pathways in prokaryotes
b0729	19127.1	14016.6	24237.6	1.7292	0.790105	0.293608	0.993231	2975	2019	1940	2599	3947	2689	sucD	protein_coding	product=succinyl-CoA synthetase subunit alpha	ASAP:ABE-0002485,ECOCYC:EG10982,EcoGene:EG10982,GeneID:945314	GO:0000166,GO:0004775,GO:0006099,GO:0048037	nucleotide binding|succinate-CoA ligase (ADP-forming) activity|tricarboxylic acid cycle|cofactor binding	ko00020,ko00640,ko00660,ko01200,ko00720	Citrate cycle (TCA cycle)|Propanoate metabolism|C5-Branched dibasic acid metabolism|Carbon metabolism|Carbon fixation pathways in prokaryotes
Predicted_antisense_transcript-34	702.055	560.39	843.719	1.50559	0.590331	0.312701	0.993231	174	301	261	307	412	302
b0730	98.5508	103.638	93.4632	0.901821	-0.149088	0.976959	1	40	15	14	17	7	27	mngR	protein_coding	product=DNA-binding transcriptional repressor MngR	ASAP:ABE-0002487,ECOCYC:EG11109,EcoGene:EG11109,GeneID:945371	GO:0003677,GO:0003700,GO:0009408,GO:0045892	DNA binding|DNA-binding transcription factor activity|response to heat|negative regulation of transcription, DNA-templated
b0731	115.463	123.39	107.537	0.871515	-0.198402	0.827803	0.993231	33	0	9	7	0	16	mngA	protein_coding	product=2-O-alpha-mannosyl-D-glycerate specific PTS enzyme II	ASAP:ABE-0002493,ECOCYC:EG13235,EcoGene:EG13235,GeneID:945355	GO:0005351,GO:0005886,GO:0005887,GO:0009401,GO:0016301,GO:0022877,GO:0051476,GO:0090563,GO:0090581	carbohydrate:proton symporter activity|plasma membrane|integral component of plasma membrane|phosphoenolpyruvate-dependent sugar phosphotransferase system|kinase activity|protein-N(PI)-phosphohistidine-fructose phosphotransferase system transporter activity|mannosylglycerate transport|protein-phosphocysteine-sugar phosphotransferase activity|protein-phosphocysteine-mannosylglycerate-phosphotransf…	ko02060	Phosphotransferase system (PTS)
b0732	280.261	260.83	299.692	1.14899	0.20037	1	1	44	4	11	14	7	22	mngB	protein_coding	product=alpha-mannosidase	ASAP:ABE-0002495,ECOCYC:EG13236,EcoGene:EG13236,GeneID:945359	GO:0004559,GO:0006013,GO:0030246,GO:0046872	alpha-mannosidase activity|mannose metabolic process|carbohydrate binding|metal ion binding
b0733	35204.9	26079.1	44330.7	1.69985	0.765409	0.103194	0.993231	1856	2305	2208	3615	2716	3919	cydA	protein_coding	product=cytochrome bd-I ubiquinol oxidase subunit I	ASAP:ABE-0002499,ECOCYC:EG10173,EcoGene:EG10173,GeneID:945341	GO:0005886,GO:0006119,GO:0009055,GO:0016021,GO:0019646,GO:0046872,GO:0070069	plasma membrane|oxidative phosphorylation|electron transfer activity|integral component of membrane|aerobic electron transport chain|metal ion binding|cytochrome complex	ko00190,ko02020	Oxidative phosphorylation|Two-component system
Predicted_antisense_transcript-35	30.1976	24.4981	35.8971	1.4653	0.551198	0.53305	0.993231	83	232	262	292	222	380
b0734	31806.4	27368.2	36244.6	1.32433	0.405265	0.277599	0.993231	2583	3273	3322	4171	2966	4450	cydB	protein_coding	product=cytochrome bd-I ubiquinol oxidase subunit II	ASAP:ABE-0002501,ECOCYC:EG10174,EcoGene:EG10174,GeneID:945347	GO:0005886,GO:0005887,GO:0006119,GO:0009055,GO:0016020,GO:0016682,GO:0019646,GO:0020037,GO:0046872,GO:0070069	plasma membrane|integral component of plasma membrane|oxidative phosphorylation|electron transfer activity|membrane|oxidoreductase activity, acting on diphenols and related substances as donors, oxygen as acceptor|aerobic electron transport chain|heme binding|metal ion binding|cytochrome complex 10;
Predicted_antisense_transcript-36	514.215	460.135	568.294	1.23506	0.304579	0.312369	0.993231	112	351	370	397	275	420
Predicted_antisense_transcript-37	918.237	929.034	907.44	0.976757	-0.0339285	0.610478	0.993231	141	378	331	328	204	357
b4515	2692.21	2581.75	2802.67	1.08557	0.118457	0.45952	0.993231	1694	3105	3445	3454	2095	3530	cydX	protein_coding	product=cytochrome bd-I ubiquinol oxidase subunit CydX	ASAP:ABE-0285036,ECOCYC:G0-10441,EcoGene:EG14329,GeneID:1450246	GO:0005886,GO:0005887,GO:0006119,GO:0016020,GO:0016679,GO:0019867	plasma membrane|integral component of plasma membrane|oxidative phosphorylation|membrane|oxidoreductase activity, acting on diphenols and related substances as donors|outer membrane
b0735	1798.53	1168.72	2428.34	2.07777	1.05504	0.032881	0.764899	389	508	619	1202	588	1349	ybgE	protein_coding	product=cyd operon protein YbgE	ASAP:ABE-0002505,ECOCYC:EG12395,EcoGene:EG12395,GeneID:945326
b0736	86.2748	47.5242	125.025	2.63078	1.39549	0.210088	0.993231	38	8	16	40	28	43	ybgC	protein_coding	product=esterase/thioesterase	ASAP:ABE-0002508,ECOCYC:EG11110,EcoGene:EG11110,GeneID:948907	GO:0005886,GO:0006629,GO:0016790	plasma membrane|lipid metabolic process|thiolester hydrolase activity
b0737	281.454	136.675	426.232	3.11859	1.64089	0.0413607	0.855428	56	19	22	73	60	90	tolQ	protein_coding	product=Tol-Pal system protein TolQ	ASAP:ABE-0002511,ECOCYC:EG11010,EcoGene:EG11010,GeneID:948900	GO:0005886,GO:0005887,GO:0007049,GO:0016021,GO:0017038,GO:0030313,GO:0032153,GO:0043213,GO:0051301	plasma membrane|integral component of plasma membrane|cell cycle|integral component of membrane|protein import|cell envelope|cell division site|bacteriocin transport|cell division
b0738	213.046	113.759	312.333	2.74556	1.4571	0.0592477	0.990568	53	32	31	94	74	90	tolR	protein_coding	product=Tol-Pal system protein TolR	ASAP:ABE-0002513,ECOCYC:EG11011,EcoGene:EG11011,GeneID:945328	GO:0005886,GO:0005887,GO:0007049,GO:0015031,GO:0016021,GO:0022857,GO:0032153,GO:0043213,GO:0051301	plasma membrane|integral component of plasma membrane|cell cycle|protein transport|integral component of membrane|transmembrane transporter activity|cell division site|bacteriocin transport|cell division
b0739	565.882	380.138	751.626	1.97725	0.983493	0.199336	0.993231	96	28	32	70	57	89	tolA	protein_coding	product=Tol-Pal system protein TolA	ASAP:ABE-0002515,ECOCYC:EG11007,EcoGene:EG11007,GeneID:946625	GO:0005215,GO:0005886,GO:0005887,GO:0007049,GO:0016021,GO:0017038,GO:0019904,GO:0032153,GO:0043213,GO:0046718,GO:0046790,GO:0051301,GO:0071237,GO:0097718	transporter activity|plasma membrane|integral component of plasma membrane|cell cycle|integral component of membrane|protein import|protein domain specific binding|cell division site|bacteriocin transport|viral entry into host cell 10;|virion binding 11;|cell division 12;|cellular response to bacteriocin 13;|disordered domain specific binding 14;
b0740	3196.76	2023.02	4370.5	2.16038	1.11129	0.0499303	0.910618	206	203	214	395	382	405	tolB	protein_coding	product=Tol-Pal system periplasmic protein TolB	ASAP:ABE-0002517,ECOCYC:EG11008,EcoGene:EG11008,GeneID:945429	GO:0007049,GO:0017038,GO:0042597,GO:0051301	cell cycle|protein import|periplasmic space|cell division
b0741	6851.71	6050.57	7652.85	1.26482	0.338926	0.415955	0.993231	1387	1656	1424	1680	1769	1602	pal	protein_coding	product=peptidoglycan-associated outer membrane lipoprotein Pal	ASAP:ABE-0002521,ECOCYC:EG10684,EcoGene:EG10684,GeneID:945004	GO:0007049,GO:0009279,GO:0016021,GO:0031246,GO:0032153,GO:0051301	cell cycle|cell outer membrane|integral component of membrane|intrinsic component of periplasmic side of cell outer membrane|cell division site|cell division
b0742	2410.29	1586.84	3233.74	2.03784	1.02704	0.0777162	0.993231	310	273	234	487	474	456	cpoB	protein_coding	product=cell division coordinator CpoB	ASAP:ABE-0002523,ECOCYC:EG12854,EcoGene:EG12854,GeneID:947227	GO:0030288,GO:0043093,GO:0051260,GO:0051301,GO:0070206	outer membrane-bounded periplasmic space|FtsZ-dependent cytokinesis|protein homooligomerization|cell division|protein trimerization
b0743	161.828	114.074	209.581	1.83723	0.877533	0.220136	0.993231	201	225	159	310	337	301	lysT	tRNA		ASAP:ABE-0002525,ECOCYC:EG30055,EcoGene:EG30055,GeneID:945336
b0744	108.199	68.4691	147.928	2.16051	1.11137	0.163349	0.993231	84	128	125	213	246	207	valT	tRNA		ASAP:ABE-0002527,ECOCYC:EG30109,EcoGene:EG30109,GeneID:945331
b0745	69.6508	44.6952	94.6064	2.1167	1.08182	0.247901	0.993231	62	75	90	139	153	136	lysW	tRNA		ASAP:ABE-0002529,ECOCYC:EG30057,EcoGene:EG30057,GeneID:945338
b0746	30.2803	27.1598	33.4009	1.22979	0.298414	0.757604	0.993231	43	45	53	54	47	55	valZ	tRNA		ASAP:ABE-0002531,ECOCYC:G6389,EcoGene:EG31125,GeneID:945345
b0747	21.4891	17.2591	25.7192	1.49018	0.575487	0.732507	0.993231	46	29	26	44	36	42	lysY	tRNA		ASAP:ABE-0002533,ECOCYC:G6390,EcoGene:EG31123,GeneID:945342
b0748	14.2348	11.507	16.9626	1.47411	0.559841	0.811727	0.993231	31	21	15	31	25	22	lysZ	tRNA		ASAP:ABE-0002535,ECOCYC:G6391,EcoGene:EG31124,GeneID:945352
b0749	2.03216	2.28061	1.78371	0.782117	-0.354544	0.893131	0.996494	17	1	3	3	3	4	lysQ	tRNA		ASAP:ABE-0002537,ECOCYC:G6392,EcoGene:EG31122,GeneID:945353
Predicted_non_antisense_transcript-19	33.8529	46.456	21.2498	0.457419	-1.12841	0.497592	0.993231	410	4	30	34	1	76
b0750	104.703	93.1209	116.285	1.24875	0.320484	0.797243	0.993231	34	7	9	13	8	21	nadA	protein_coding	product=quinolinate synthase	ASAP:ABE-0002541,ECOCYC:EG10630,EcoGene:EG10630,GeneID:945351	GO:0005737,GO:0008987,GO:0009435,GO:0046872,GO:0051539	cytoplasm|quinolinate synthetase A activity|NAD biosynthetic process|metal ion binding|4 iron, 4 sulfur cluster binding	ko00760	Nicotinate and nicotinamide metabolism
b0751	367.831	320.694	414.967	1.29397	0.3718	0.612383	0.993231	142	39	52	68	43	109	pnuC	protein_coding	product=nicotinamide riboside transporter	ASAP:ABE-0002547,ECOCYC:EG11700,EcoGene:EG11700,GeneID:945350	GO:0005886,GO:0016021,GO:0034257,GO:0034258	plasma membrane|integral component of membrane|nicotinamide riboside transmembrane transporter activity|nicotinamide riboside transport
b0752	324.784	241.326	408.242	1.69166	0.75844	0.217829	0.993231	39	32	34	51	45	58	zitB	protein_coding	product=Zn(2(+))/Cd(2(+))/Ni(2(+))/Cu(2(+)) exporter	ASAP:ABE-0002549,ECOCYC:G6393,EcoGene:EG13662,GeneID:945348	GO:0005385,GO:0005886,GO:0006829,GO:0016021	zinc ion transmembrane transporter activity|plasma membrane|zinc ion transport|integral component of membrane
b0753	1066.07	925.749	1206.39	1.30315	0.381999	0.363691	0.993231	142	399	285	389	370	336	ybgS	protein_coding	product=PF13985 family protein YbgS	ASAP:ABE-0002553,ECOCYC:G6394,EcoGene:EG13663,GeneID:945356
b0754	10778.3	6684.78	14871.9	2.22474	1.15364	0.0499847	0.910618	1097	817	765	1721	1554	1696	aroG	protein_coding	product=3-deoxy-7-phosphoheptulonate synthase%2C Phe-sensitive	ASAP:ABE-0002560,ECOCYC:EG10079,EcoGene:EG10079,GeneID:945605	GO:0003849,GO:0005737,GO:0005829,GO:0009073,GO:0009423,GO:0042802	3-deoxy-7-phosphoheptulonate synthase activity|cytoplasm|cytosol|aromatic amino acid family biosynthetic process|chorismate biosynthetic process|identical protein binding	ko01230,ko02024,ko00400	Biosynthesis of amino acids|Quorum sensing|Phenylalanine, tyrosine and tryptophan biosynthesis
b0755	5777.89	3700.99	7854.8	2.12235	1.08566	0.0738208	0.993231	860	662	542	1210	1284	1074	gpmA	protein_coding	product=2%2C3-bisphosphoglycerate-dependent phosphoglycerate mutase	ASAP:ABE-0002563,ECOCYC:EG11699,EcoGene:EG11699,GeneID:945068	GO:0006094,GO:0006096,GO:0046538	gluconeogenesis|glycolytic process|2,3-bisphosphoglycerate-dependent phosphoglycerate mutase activity	ko00260,ko00680,ko04922,ko01200,ko01230,ko00010	Glycine, serine and threonine metabolism|Methane metabolism|Glucagon signaling pathway|Carbon metabolism|Biosynthesis of amino acids|Glycolysis / Gluconeogenesis
b0756	1852.08	1069.19	2634.97	2.46444	1.30126	0.0219744	0.677007	109	140	141	300	285	302	galM	protein_coding	product=galactose-1-epimerase	ASAP:ABE-0002566,ECOCYC:EG11698,EcoGene:EG11698,GeneID:944943	GO:0004034,GO:0005737,GO:0006006,GO:0030246,GO:0033499	aldose 1-epimerase activity|cytoplasm|glucose metabolic process|carbohydrate binding|galactose catabolic process via UDP-galactose	ko00052,ko00010	Galactose metabolism|Glycolysis / Gluconeogenesis
b0757	634.384	486.232	782.536	1.60939	0.686513	0.242296	0.993231	65	51	58	80	77	81	galK	protein_coding	product=galactokinase	ASAP:ABE-0002568,ECOCYC:EG10363,EcoGene:EG10363,GeneID:945358	GO:0000287,GO:0004335,GO:0005524,GO:0005534,GO:0005737,GO:0006012	magnesium ion binding|galactokinase activity|ATP binding|galactose binding|cytoplasm|galactose metabolic process	ko00520,ko00052	Amino sugar and nucleotide sugar metabolism|Galactose metabolism
b0758	228.61	179.619	277.602	1.5455	0.628076	0.39028	0.993231	31	21	21	31	32	27	galT	protein_coding	product=galactose-1-phosphate uridylyltransferase	ASAP:ABE-0002573,ECOCYC:EG10366,EcoGene:EG10366,GeneID:945357	GO:0004335,GO:0005829,GO:0008108,GO:0008198,GO:0008270,GO:0033499	galactokinase activity|cytosol|UDP-glucose:hexose-1-phosphate uridylyltransferase activity|ferrous iron binding|zinc ion binding|galactose catabolic process via UDP-galactose	ko00520,ko00052,ko04917	Amino sugar and nucleotide sugar metabolism|Galactose metabolism|Prolactin signaling pathway
b0759	244.464	194.022	294.905	1.51995	0.604025	0.398127	0.993231	41	21	23	34	30	39	galE	protein_coding	product=UDP-glucose 4-epimerase	ASAP:ABE-0002575,ECOCYC:EG10362,EcoGene:EG10362,GeneID:945354	GO:0003978,GO:0005737,GO:0005829,GO:0005975,GO:0006012,GO:0009242,GO:0016857,GO:0033499,GO:0042802,GO:0070403	UDP-glucose 4-epimerase activity|cytoplasm|cytosol|carbohydrate metabolic process|galactose metabolic process|colanic acid biosynthetic process|racemase and epimerase activity, acting on carbohydrates and derivatives|galactose catabolic process via UDP-galactose|identical protein binding|NAD+ binding 10;	ko00520,ko00052	Amino sugar and nucleotide sugar metabolism|Galactose metabolism
b0760	925.586	1284.15	567.021	0.441553	-1.17934	0.237148	0.993231	95	123	112	48	41	46	modF	protein_coding	product=ABC family protein ModF	ASAP:ABE-0002582,ECOCYC:EG11677,EcoGene:EG11677,GeneID:945368	GO:0005524,GO:0005887,GO:0006281,GO:0042626,GO:0043190	ATP binding|integral component of plasma membrane|DNA repair|ATPase activity, coupled to transmembrane movement of substances|ATP-binding cassette (ABC) transporter complex	ko02010	ABC transporters
[truncated: 3,664 more rows]
