# Supplementary material for: Creating Polyploid Escherichia Coli and Its Application in Efficient L‐Threonine Production
Source: Adv Sci (Weinh). 2023 Sep 25;10(31):2302417. doi: 10.1002/advs.202302417 (PMC10625114; doi:10.1002/advs.202302417)
Supplement: Supplementary file 3 — Supplemental Table 6 [file ADVS-10-2302417-s003.xlsx]

## Sheet: 16S rRNA of strain TH
Name	Sequence
rsmA	ATGAATAATCGAGTCCACCAGGGCCACTTAGCCCGTAAACGCTTCGGGCAAAACTTTCTCAACGATCAGTTCGTGATCGACAGTATTGTGTCTGCCATTAACCCGCAAAAGGGCCAGGCGATGGTCGAAATCGGCCCCGGTCTGGCGGCATTGACCGAACCGGTCGGCGAACGTCTGGACCAGCTGACGGTCATCGAACTTGACCGCGATCTGGCGGCACGTCTGCAAACGCATCCATTCTTAGGCCCGAAACTGACGATTTATCAGCAGGATGCGATGACCTTTAACTTTGGTGAACTGGCCGAGAAAATGGGTCAGCCGCTGCGTGTTTTCGGCAACCTGCCTTATAACATCTCCACGCCGTTGATGTTCCATCTGTTTAGCTATACTGATGCCATT…
rsmB	ATGAAAAAACAACGTAATTTACGTAGCATGGCGGCCCAGGCCGTTGAACAAGTCGTCGAGCAAGGGCAATCATTAAGCAACATTCTGCCACCGCTCCAGCAAAAAGTTTCCGATAAAGACAAAGCACTTCTTCAAGAGTTGTGCTTTGGCGTACTGCGTACGCTTTCGCAGTTAGACTGGCTGATTAATAAGTTAATGGCCCGTCCGATGACCGGCAAACAGCGGACCGTGCATTACCTGATTATGGTTGGTTTGTATCAACTGCTTTATACCCGCATTCCACCTCATGCTGCGCTGGCTGAAACGGTTGAAGGCGCTATCGCAATTAAGCGTCCGCAACTTAAAGGGTTGATAAACGGTGTATTACGCCAGTTCCAGCGTCAGCAAGAAGAGTTATTA…
rsmC	ATGTCTGCATTTACCCCGGCAAGTGAAGTCTTGCTGCGTCACAGTGATGATTTCGAACAAAGCCGTATTCTGTTTGCCGGAGACTTACAGGATGACCTGCCCGCGCGTTTAGATACCGCGGCCAGCCGTGCTCATACCCAGCAATTCCACCACTGGCAGGTATTAAGCCGCCAGATGGGGGATAACGCCCGTTTCAGTCTGGTCGCCACGGCGGATGACGTCGCAGATTGCGATACGCTGATTTACTACTGGCCGAAGAACAAACCGGAAGCCCAGTTCCAGTTGATGAATTTACTTTCTCTGCTGCCAGTGGGGACAGATATTTTTGTCGTTGGCGAGAACCGCAGCGGCGTGCGCAGCGCCGAGCAGATGCTGGCAGATTATGCGCCGTTGAATAAA…
rsmD	ATGAAAAAACCGAATCATTCCGGCAGCGGCCAAATCCGCATTATTGGCGGGCAGTGGCGAGGCCGTAAACTCCCGGTTCCTGATAGCCCAGGTCTGCGCCCCACCACCGACCGCGTACGCGAAACGTTGTTTAACTGGCTGGCTCCGGTCATTGTTGACGCCCAATGTCTGGATTGCTTCGCCGGGAGCGGCGCGCTGGGGCTGGAAGCGTTATCGCGCTACGCTGCGGGGGCAACGTTGATTGAGATGGATCGCGCGGTTTCTCAGCAGTTAATTAAGAATCTGGCGACACTAAAAGCAGGCAATGCACGCGTGGTGAACAGCAACGCGATGTCATTCCTGGCGCAAAAAGGTACACCGCATAATATCGTGTTTGTCGATCCACCGTTCCGCCGTGGC…
rsmE	ATGCGTATCCCCCGCATTTATCATCCTGAACCACTGACCAGCCATTCTCACATCGCGCTTTGCGAAGATGCCGCCAACCATATCGGGCGCGTACTGCGCATGGGGCCGGGGCAGGCGTTGCAATTGTTTGACGGTAGCAACCAGGTCTTTGACGCCGAAATTACCAGCGCCAGCAAAAAAAGCGTGGAAGTGAAGGTGCTGGAAGGCCAGATCGACGATCGCGAATCTCCGCTGCATATTCACCTCGGTCAGGTGATGTCGCGTGGTGAAAAAATGGAATTTACTATCCAGAAATCGATCGAACTCGGTGTAAGCCTCATTACGCCACTTTTTTCTGAGCGCTGCGGCGTTAAACTGGATAGTGAACGTCTGAACAAGAAGCTTCAGCAGTGGCAGAAG…
rsmG	GTGCTCAACAAACTCTCCTTACTGCTGAAAGACGCAGGTATTTCGCTTACCGATCACCAGAAAAACCAGCTTATTGCCTACGTGAATATGCTGCATAAATGGAACAAAGCGTACAACCTGACTTCGGTCCGCGATCCTAATGAGATGCTGGTACGCCATATTCTCGATAGCATTGTGGTGGCACCGTATCTGCAAGGTGAACGGTTTATCGATGTCGGCACCGGACCAGGACTGCCAGGCATTCCACTCTCTATCGTGCGTCCTGAAGCCCATTTCACTCTGTTGGATAGCCTTGGTAAACGCGTGCGTTTCCTTCGTCAGGTGCAACATGAGCTTAAACTGGAGAATATTGAACCAGTACAGAGCAGGGTAGAAGAGTTTCCTTCAGAGCCGCCATTT…
rsmH	ATGATGGAAAACTATAAACATACTACGGTGCTGCTGGATGAAGCCGTTAATGGCCTCAATATCCGTCCTGATGGCATCTACATTGATGGGACTTTTGGTCGCGGTGGTCACTCACGTCTGATCCTCTCGCAGCTTGGCGAAGAGGGGCGTTTGCTGGCGATCGATCGCGACCCGCAGGCTATCGCCGTTGCGAAGACTATTGATGATCCGCGCTTCTCCATCATCCACGGACCTTTCTCCGCGCTGGGCGAATACGTTGCCGAGCGCGATCTTATCGGCAAGATCGACGGCATTCTCCTCGATCTTGGCGTCTCTTCACCGCAACTTGATGATGCTGAACGTGGCTTTTCCTTTATGCGCGATGGTCCGCTGGACATGCGTATGGACCCAACCCGTGGG…

## Sheet: 16s Alignment-Descriptions
Description	Scientific Name	Max Score	Total Score	Query Cover	E value	Per. ident	Acc. Len	Accession
Escherichia coli strain BY63 chromosome, complete genome	Escherichia coli	2826	19752	1	0	100	4770033	CP090570.1
Escherichia coli strain BY68 chromosome, complete genome	Escherichia coli	2826	19752	1	0	100	4770033	CP090212.1
Escherichia coli strain CM2010-0578/1 chromosome, complete genome	Escherichia coli	2826	19663	1	0	100	4983642	CP087564.1
Escherichia coli strain B-2207 chromosome, complete genome	Escherichia coli	2826	19096	1	0	100	5111512	CP117959.1
Escherichia coli strain JM109 chromosome, complete genome	Escherichia coli	2826	19277	1	0	100	4497410	CP117962.1
Escherichia coli strain B-3008 chromosome, complete genome	Escherichia coli	2826	19484	1	0	100	4739263	CP117960.1
Escherichia coli strain eco-241 chromosome, complete genome	Escherichia coli	2826	19550	1	0	100	5255408	CP053662.1
Escherichia coli strain MLI104K1 chromosome, complete genome	Escherichia coli	2826	19735	1	0	100	4689650	CP116923.1
Escherichia coli strain MLI104K2 chromosome, complete genome	Escherichia coli	2826	19735	1	0	100	4930547	CP116925.1
Escherichia coli strain MLI105 chromosome, complete genome	Escherichia coli	2826	19641	1	0	100	4603416	CP116929.1
Escherichia coli strain MLI106K2 chromosome, complete genome	Escherichia coli	2826	19613	1	0	100	4981147	CP117049.1
Escherichia coli strain MLI106K4 chromosome, complete genome	Escherichia coli	2826	19613	1	0	100	4981147	CP117053.1
Escherichia coli strain MLI108K1 chromosome, complete genome	Escherichia coli	2826	19685	1	0	100	4733000	CP116994.1
Escherichia coli strain MLI108K2 chromosome, complete genome	Escherichia coli	2826	19685	1	0	100	4733636	CP117001.1
Escherichia coli strain MLI110 chromosome, complete genome	Escherichia coli	2826	19696	1	0	100	4645195	CP117010.1
Escherichia coli strain AR13438 chromosome, complete genome	Escherichia coli	2826	19785	1	0	100	4961339	CP097170.1
Escherichia coli strain Syn61 substr. delta 3 (ev5) chromosome, complete genome	Escherichia coli	2826	19685	1	0	100	3977501	CP116771.1
Escherichia coli strain DETEC-E223 chromosome, complete genome	Escherichia coli	2826	19707	1	0	100	4906080	CP116188.1
Escherichia coli strain DETEC-P61 chromosome, complete genome	Escherichia coli	2826	19696	1	0	100	4621673	CP116152.1
Escherichia coli strain DETEC-P80 chromosome, complete genome	Escherichia coli	2826	19702	1	0	100	4680477	CP116110.1
Escherichia coli strain DETEC-S560 chromosome, complete genome	Escherichia coli	2826	19785	1	0	100	4942224	CP116094.1
Escherichia coli strain DETEC-P351 chromosome, complete genome	Escherichia coli	2826	19641	1	0	100	4807773	CP116159.1
Escherichia coli strain DETEC-S586 chromosome, complete genome	Escherichia coli	2826	19785	1	0	100	4958823	CP116074.1
Escherichia coli O26:H11 02E060 DNA, complete genome	Escherichia coli	2826	19510	1	0	100	5722815	AP027197.1
Escherichia coli O26:H11 10153 DNA, complete genome	Escherichia coli	2826	19525	1	0	100	5833706	AP027191.1
Escherichia coli O26:H11 PV0838 DNA, complete genome	Escherichia coli	2826	19525	1	0	100	5770126	AP027188.1
Escherichia coli O26:H11 20.1 DNA, complete genome	Escherichia coli	2826	19491	1	0	100	5668289	AP027170.1
Escherichia coli O26:H11 H19 DNA, complete genome	Escherichia coli	2826	19525	1	0	100	5536811	AP027165.1
Escherichia coli O26:H11 2313 DNA, complete genome	Escherichia coli	2826	19464	1	0	100	5703439	AP027159.1
Escherichia fergusonii strain AFS018432 16S ribosomal RNA gene, partial sequence	Escherichia fergusonii	2826	2826	1	0	100	1542	OP986594.1
Escherichia coli strain PNUSAE009425 chromosome, complete genome	Escherichia coli	2826	19718	1	0	100	5034587	CP113092.1
Escherichia coli strain J53-p130 chromosome, complete genome	Escherichia coli	2826	19613	1	0	100	4680961	CP111008.1
Escherichia coli strain J53-p131 chromosome, complete genome	Escherichia coli	2826	19613	1	0	100	4681368	CP111004.1
Escherichia coli strain J53-p133 chromosome, complete genome	Escherichia coli	2826	19613	1	0	100	4681368	CP110999.1
Escherichia coli strain TSW4881-W1 chromosome, complete genome	Escherichia coli	2826	19785	1	0	100	4459399	CP110859.1
Mutant Escherichia coli strain eRWdiff2X, complete genome	Escherichia coli	2826	19554	1	0	100	4655917	CP110825.1
Escherichia coli strain THB42-F4 chromosome, complete genome	Escherichia coli	2826	19589	1	0	100	4602352	CP110814.1
Escherichia coli strain THB42-F5 chromosome, complete genome	Escherichia coli	2826	19663	1	0	100	4602352	CP110816.1
Escherichia coli strain 9A-4-9 chromosome	Escherichia coli	2826	19597	1	0	100	4585812	CP102711.1
Escherichia coli strain 9A-3-9 chromosome	Escherichia coli	2826	19597	1	0	100	4613946	CP102708.1
Escherichia coli strain 9A-1-1 chromosome	Escherichia coli	2826	19597	1	0	100	4615880	CP102702.1
Escherichia coli ATCC 8739 chromosome, complete genome	Escherichia coli ATCC 8739	2826	19696	1	0	100	4742335	CP033020.1
Escherichia coli strain TR_AVFP-1 chromosome	Escherichia coli	2826	19541	1	0	100	5382883	CP110097.1
Escherichia coli strain TL-14 chromosome, complete genome	Escherichia coli	2826	19606	1	0	100	4774561	CP109601.1
Escherichia coli JNE072951 O165:H25 DNA, complete genome	Escherichia coli	2826	19752	1	0	100	5158566	AP026739.2
Escherichia coli strain 1613 chromosome, complete genome	Escherichia coli	2826	19530	1	0	100	5490388	CP082835.1
Escherichia coli str. K-12 substr. MG1655 strain K-12 chromosome, complete genome	Escherichia coli str. K-12 substr. MG1655	2826	19663	1	0	100	4526074	CP097884.1
Escherichia coli str. K-12 substr. MG1655 strain K-12 chromosome, complete genome	Escherichia coli str. K-12 substr. MG1655	2826	19663	1	0	100	4675188	CP097883.1
Escherichia coli str. K-12 substr. MG1655 strain K-12 chromosome, complete genome	Escherichia coli str. K-12 substr. MG1655	2826	19663	1	0	100	4675188	CP097882.1
Escherichia coli str. K-12 substr. MG1655 strain K-12 chromosome, complete genome	Escherichia coli str. K-12 substr. MG1655	2826	19663	1	0	100	4609225	CP097881.1
Escherichia coli strain BM28 chromosome, complete genome	Escherichia coli	2826	19674	1	0	100	4521718	CP102380.1
Escherichia coli strain BM28 lysU chromosome, complete genome	Escherichia coli	2826	19674	1	0	100	4520110	CP102379.1
Escherichia coli strain JB41 chromosome, complete genome	Escherichia coli	2826	19608	1	0	100	4652288	CP102378.1
Escherichia coli strain SHP24 chromosome, complete genome	Escherichia coli	2826	19646	1	0	100	4837142	CP104788.1
Escherichia coli strain PNUSAE019785 chromosome, complete genome	Escherichia coli	2826	19369	1	0	100	5488364	CP104645.1
Escherichia coli strain PNUSAE008406 chromosome, complete genome	Escherichia coli	2826	19179	1	0	100	5486468	CP104647.1
Escherichia coli strain ECO3183 chromosome, complete genome	Escherichia coli	2826	19635	1	0	100	4869744	CP104721.1
Escherichia coli strain JNQH498 chromosome, complete genome	Escherichia coli	2826	19646	1	0	100	4751955	CP104384.1
Escherichia coli strain E2 chromosome, complete genome	Escherichia coli	2826	19663	1	0	100	5138011	CP104509.1
Escherichia coli strain E8 chromosome, complete genome	Escherichia coli	2826	19730	1	0	100	4783557	CP104526.1
Escherichia coli strain HBUT-L chromosome, complete genome	Escherichia coli	2826	19624	1	0	100	4892432	CP104442.1
Escherichia coli strain THB42-F3 chromosome, complete genome	Escherichia coli	2826	19663	1	0	100	4602352	CP104330.1
Escherichia coli strain THB42-F2 chromosome, complete genome	Escherichia coli	2826	19591	1	0	100	4601156	CP104328.1
Escherichia coli strain THB42-F1 chromosome, complete genome	Escherichia coli	2826	19586	1	0	100	4644470	CP104326.1
Escherichia coli strain hubt-sl chromosome, complete genome	Escherichia coli	2826	19525	1	0	100	4859767	CP104206.1
Escherichia coli TUM2805 plasmid pMTY2805_NA1 DNA, complete sequence	Escherichia coli	2826	2826	1	0	100	655459	AP026530.1
Escherichia coli TUM2805 DNA, complete genome	Escherichia coli	2826	16748	1	0	100	4091740	AP026529.1
Escherichia coli TUM9868 DNA, complete genome	Escherichia coli	2826	19674	1	0	100	4766183	AP026507.1
Escherichia coli TUM9812 DNA, complete genome	Escherichia coli	2826	19639	1	0	100	5096614	AP026503.1
Escherichia coli TUM9754 DNA, complete genome	Escherichia coli	2826	19696	1	0	100	4784280	AP026487.1
Escherichia coli TUM2330 DNA, complete genome	Escherichia coli	2826	19706	1	0	100	4991111	AP026471.1
Escherichia coli strain EC737A1 chromosome, complete genome	Escherichia coli	2826	19785	1	0	100	4722602	CP100005.1
Escherichia coli strain 2003-3014 chromosome, complete genome	Escherichia coli	2826	19591	1	0	100	5840137	CP101292.1
Escherichia coli strain X14-3 chromosome, complete genome	Escherichia coli	2826	19707	1	0	100	4566038	CP084055.1
Escherichia coli strain LH13-b chromosome, complete genome	Escherichia coli	2826	19772	1	0	100	4644672	CP100525.1
Escherichia coli strain LH85-a chromosome, complete genome	Escherichia coli	2826	19630	1	0	100	5095622	CP100486.1
Escherichia coli strain LH50-c chromosome, complete genome	Escherichia coli	2826	19630	1	0	100	5559392	CP100500.1
Escherichia coli strain AGR6137 chromosome, complete genome	Escherichia coli	2826	19785	1	0	100	4912601	CP097363.1
Escherichia coli isolate 602 genome assembly, chromosome: main	Escherichia coli	2826	19541	1	0	100	4783841	OW968111.1
Escherichia coli strain C288 chromosome, complete genome	Escherichia coli	2826	19630	1	0	100	4735021	CP097430.1
Escherichia coli strain C289 chromosome, complete genome	Escherichia coli	2826	19624	1	0	100	4727328	CP097426.1
Escherichia coli strain 19SZHZ886Rt chromosome, complete genome	Escherichia coli	2826	19696	1	0	100	4575936	CP080080.1
Escherichia coli strain 19SZHZ713Rt chromosome, complete genome	Escherichia coli	2826	19691	1	0	100	4677014	CP080070.1
Escherichia coli strain WG5::TT12A chromosome, complete genome	Escherichia coli	2826	19641	1	0	100	4656499	CP072566.1
Escherichia coli strain WG5::PA8 chromosome, complete genome	Escherichia coli	2826	19663	1	0	100	4656824	CP072565.1
Escherichia coli strain WG5::PA2 chromosome, complete genome	Escherichia coli	2826	19641	1	0	100	4656810	CP072564.1
Escherichia coli strain TZ118 chromosome, complete genome	Escherichia coli	2826	19421	1	0	100	4664718	CP095446.1
Escherichia coli strain JH51 chromosome, complete genome	Escherichia coli	2826	19648	1	0	100	4730648	CP095454.1
Escherichia coli strain Iso00041 chromosome, complete genome	Escherichia coli	2826	19785	1	0	100	4964248	CP095155.1
Escherichia coli strain Iso00270 chromosome, complete genome	Escherichia coli	2826	19669	1	0	100	4656431	CP095125.1
Escherichia coli strain EC6868 chromosome, complete genome	Escherichia coli	2826	19608	1	0	100	5252652	CP095083.1
Escherichia coli 52-AQKY12LT1981-2-HP1 plasmid p52P2 DNA, sequence_id: contig2	Escherichia coli	2826	2826	1	0	100	6678	LC558079.1
Escherichia coli strain JW5503 chromosome, complete genome	Escherichia coli	2826	19602	1	0	100	4630639	CP087136.1
Escherichia coli strain Ec-050-T0 chromosome, complete genome	Escherichia coli	2826	19586	1	0	100	4848845	CP086510.1
Escherichia coli strain Ec-050-T5-MAC chromosome, complete genome	Escherichia coli	2826	19569	1	0	100	4848847	CP086500.1
Escherichia coli strain Ec-050-T5-ESBL chromosome, complete genome	Escherichia coli	2826	19563	1	0	100	4848855	CP086490.1
Escherichia coli strain Ec-050-T20-MAC chromosome, complete genome	Escherichia coli	2826	19569	1	0	100	4848861	CP086480.1
Escherichia coli strain Ec-050-T20-ESBL chromosome, complete genome	Escherichia coli	2826	19569	1	0	100	4848881	CP086470.1
Escherichia coli strain ST167 chromosome, complete genome	Escherichia coli	2826	19613	1	0	100	4849672	CP093919.1
Escherichia coli Rb-50 DNA, complete genome	Escherichia coli	2826	19652	1	0	100	4939895	AP025682.1
